# Supplementary material for: GPCR voltage dependence controls neuronal plasticity and behavior
Source: Nat Commun. 2021 Dec 13;12:7252. doi: 10.1038/s41467-021-27593-x (PMC8668892; doi:10.1038/s41467-021-27593-x)
Supplement: Supplementary file 4 — Source Data [file 41467_2021_27593_MOESM4_ESM.xlsx]

## Sheet: Figure 1
A -80mV		A +40mV			B -80mV		B +40mV			C -80mV		C +40mV			D -80mV			D +40mV
mean	SEM	mean	SEM		mean	SEM	mean	SEM		mean	SEM	mean	SEM		wt	kk	kk+atro	wt	kk	kk+atro
0.2025	0.0224	0.3142	0.0327		0.2815	0.0285	0.3341	0.0313		0.2449	0.0241	0.2363	0.0489		0.754	3.416	2.984	2.054	0.281	0.275
0.3264	0.0329	0.5749	0.0535		0.4885	0.0223	0.5274	0.0702		0.4098	0.043	0.5193	0.0559		1.102	3.971	3.42	0.491	0.396	0.27
0.4408	0.0432	0.6899	0.0418		0.6887	0.0601	0.7856	0.0426		0.9234	0.0159	0.8264	0.0728		0.905	0.907	2.8	0.495	0.262	0.465
0.8155	0.0432	0.8989	0.0197		0.9491	0.0145	0.9217	0.018		1	0	1	0		4.588	2.796	2.108	1.56	0.803	0.935
0.8303	0.0434	0.9683	0.0064		0.8979	0.0246	0.9458	0.0263							1.34	2.236	1.7	0.13	0.498	0.525
1	0	1	0		1	0	1	0							3.489	1.608	1.168	0.275	0.724	0.355
															2.225	2.015		0.155	2.033	0.325
															2.346	2.623		0.28	3.844
															3.199	3.394		0.44	0.29
															2.175	2.305		0.415	0.615
															0.591	3.455		0.235	0.361
															3.976	1.453
																1.74
E -80mV		E 0mV			F -80mV		F 0mV			G -80mV		G 0mV			H -80mV			H 0mV
mean	SEM	mean	SEM		mean	SEM	mean	SEM		mean	SEM	mean	SEM		wt	kk	kk+atro	wt	kk	kk+atro
0.2061	0.052	0.4001	0.0331		0.2116	0.0278	0.2412	0.0269		0.1619	0.0217	0.2344	0.0293		143.781	137.801	73.1128	82.7257	38.5801	58.5356
0.1509	0.0383	0.4789	0.0542		0.6027	0.0241	0.4958	0.0482		0.4044	0.044	0.3874	0.0391		44.0126	72.7029	43.2146	44.9762	74.9074	100.21
0.2048	0.0477	0.637	0.0521		0.5228	0.0864	0.5519	0.0702		1	0.1291	1	0.1162		39.9488	46.0725	116.386	46.4009	69.4648	58.179
0.2978	0.0494	0.663	0.0532		0.6466	0.0912	0.526	0.0329							45.0986	49.5736	59.7827	86.232	121.203	73.6022
1	0.125	1	0.1085		1	0.131	1	0.1021							56.8356	49.8498	81.4327	36.8114	68.1995	35.699
															94.8399	74.399	57.2754	59.1809	64.6438	40.353
															86.4074	85.3862	76.1788	24.5029	65.6616	57.1563
															56.21	83.7636	25.3725	47.7953	58.3667	40.1067
															72.8734	47.9908	40.7464	31.6036	52.8026	50.8616
															45.9324	43.2436	53.7175	78.4758	37.2555	95.5059
															73.2941	40.9502		38.0575	90.3402
															54.8507			40.3187	46.4572
															38.1542			74.8168

## Sheet: Figure 2
C-pre PTP		C-pre PTP		C-pre PTP
-40mV		-60mV		-80mV
0.7896 1.5462 0.9360 1.0030 0.7252		2.8016 0.8662 0.3971 1.0924 -0.1574		0.9209 0.6605 1.2102 0.8707 1.3378
0.7140 0.5809 1.4417 1.3661 0.8973		0.9828 0.3368 1.8750 1.6842 0.1212		0.9748 0.4971 1.0716 1.7483 0.7081
0.7840 1.0698 0.9172 1.2270 1.0021		1.0486 0.9143 0.9094 1.0289 1.0989		0.5400 0.7333 1.5421 1.4220 0.7625
0.5339 0.7303 1.1016 1.3495 1.2847		0.3525 1.9488 0.2140 1.9966 0.4881		0.6270 1.2743 0.9802 1.2837 0.8347
0.8435 1.0297 1.1445 0.9377 1.0446		2.1166 0.9951 0.9480 0.2238 0.7165		0.5622 1.2796 0.9809 1.0876 1.0897
1.0679 1.5781 0.9046 0.9041 0.5453		1.3206 0.8727 0.4627 1.7762 0.5679		0.3886 0.9050 1.0684 1.1382 1.4998
1.2206 0.6267 1.0192 0.9494 1.1841		0.5328 0.7574 1.0323 1.2888 1.3886		0.5955 0.9780 1.3026 1.1973 0.9266
1.4587 1.4630 0.5821 0.7559 0.7403		0.7283 1.5434 0.7875 0.8791 1.0618		0.7151 0.6112 0.8920 1.5109 1.2707
0.9276 0.9687 0.7332 1.1437 1.2268		1.1839 0.6327 0.7668 1.4177 0.9989		1.1306 1.0978 0.9950 0.7385 1.0381
1.4943 0.5067 1.1493 0.7063 1.1435		1.2179 1.0652 0.9349 0.8841 0.8979		1.0359 1.0837 0.7935 1.0240 1.0629
1.0749 0.7446 1.2977 0.7230 1.1598		0.9338 1.5898 0.8586 0.9985 0.6192
1.6141 0.9447 0.9140 0.7458 0.7814		2.0826 0.8154 0.5017 0.8941 0.7062
		1.1989 0.2909 1.1507 1.2769 1.0826
C-post PTP		C-post PTP		C-post PTP
-40mV		-60mV		-80mV
0.2230 1.6701 0.8507 1.5524 2.1208 2.9136 1.3017 1.1999 0.5460 1.4450		5.6503 3.3908 3.5167 2.4472 2.7947 2.6924 1.3919 1.2819 -0.1758 0.5859		0.6251 0.3587 0.2915 1.1506 0.6636 0.8939 0.9901 0.7840 0.7426 0.5765
0.8357 1.5229 1.4879 1.3664 1.9785 1.7265 1.3975 1.8911 2.7505 2.5026		1.3713 1.0015 1.6782 1.4899 0.5290 2.0464 0.2062 0.7767 0.6432 0.8498		0.6792 0.2184 1.3561 1.0130 0.7232 0.7802 0.9717 1.0593 0.8509 0.5467
0.6895 0.9421 1.6957 1.4734 2.2705 1.0395 2.0662 1.5937 1.5609 1.8028		0.8941 1.4618 1.5168 0.8658 1.0387 1.4775 1.1028 1.1175 1.0793 1.1479		0.6509 1.8965 0.8836 0.5003 0.7993 1.3099 1.2446 0.4805 0.4430 1.3289
0.6673 1.0169 0.8964 1.2056 1.2117 0.8984 1.1334 1.3172 0.9147 1.0900		4.9026 5.5133 4.6036 3.9306 3.2721 2.5548 1.8868 1.5221 0.7127 0.6181		0.5177 0.5001 2.4187 3.0774 1.1618 3.0034 2.5913 1.6210 0.6113 2.0092
1.3222 1.5983 2.9093 6.1745 5.1493 3.6080 3.3462 2.1801 6.0871 5.4873		1.1261 0.9860 1.0692 0.8034 1.3679 0.8050 1.3453 0.9560 0.7942 0.8636		0.5285 0.5225 0.4241 1.1811 1.3970 1.1574 0.9978 0.9920 0.5781 0.7345
0.7195 0.2736 3.0119 3.0938 1.7640 1.2241 1.6153 1.8693 0.4932 2.7588		0.4141 0.6204 1.1466 1.2287 0.4672 1.7392 0.9303 1.5277 0.9048 0.3071		0.2757 0.6307 0.9129 0.8370 1.0200 0.9527 1.2836 1.0483 1.2179 1.2206
0.8541 0.8543 2.1868 1.3360 1.6144 1.5271 2.1885 1.3362 4.3282 2.0723		0.8761 1.5881 1.6750 2.4082 2.7419 3.4329 2.4744 3.2068 3.0135 3.0699		0.0786 0.1339 0.4856 0.4738 0.5198 1.0457 1.0684 1.0358 2.0329 3.5280
0.7380 3.0081 2.6688 3.3286 3.3286 2.9740 1.2446 1.2705 1.6389 1.4362		0.3512 0.5841 1.3776 1.0539 1.1645 1.1143 0.4588 0.5474 0.4314 0.4308		0.3707 0.9214 0.7683 0.9513 1.1607 0.5847 0.4800 0.6863 0.8636 0.4340
3.6258 3.2984 3.8165 2.9174 1.9292 2.6090 3.9356 3.2569 1.8116 1.5917		0.2786 0.7000 1.2387 2.4921 1.1261 0.9962 2.6074 2.4756 2.4099 1.8133		0.6646 1.2661 0.6594 0.8195 0.5899 0.4435 0.2572 0.6193 0.3000 0.3509
3.7315 6.9781 7.3480 5.8991 7.4197 7.0264 6.0881 4.6852 4.4688 3.4564		0.5061 0.5605 0.8871 0.6707 0.6653 0.2380 0.8050 1.0496 0.6856 0.8908		0.4244 0.8200 0.8751 0.8069 0.7453 0.4124 0.1731 0.2830 0.3995 0.4155
3.3172 2.4230 6.0833 6.6522 4.8128 6.2382 7.6349 4.9441 7.6804 7.5459		0.9828 1.8716 1.8232 1.5212 1.8406 1.7629 1.6378 1.5989 1.8306 1.5615
6.8090 7.0263 4.0635 5.7034 6.3671 6.0007 3.9747 7.2394 6.6287 10.2614		0.5602 3.0056 2.5423 2.2858 2.6579 2.6269 2.6828 2.5578 2.6483 1.6573
		1.9012 1.9598 1.7356 1.8092 1.5273 1.6937 0.7680 1.2493 0.4310 1.4243
D-pre PTP		D-pre PTP		D-pre PTP
-40mV		-60mV		-80mV
0.7462 1.5035 0.8297 0.7208 1.1998		0.2026 0.5491 1.5383 1.4187 1.2913		0.5416 1.0392 1.1932 0.9929 1.2332
0.9996 1.1681 1.0043 1.0428 0.7853		0.9428 1.4985 0.5953 0.6412 1.3222		0.8349 1.0298 1.3196 0.7473 1.0684
0.9627 1.1655 1.1030 1.0401 0.7286		0.8043 0.4641 1.5160 1.0748 1.1408		0.8920 1.1078 1.4548 0.7391 0.8062
1.0447 0.9290 1.1641 0.9653 0.8969		0.3513 1.3755 1.3760 0.4359 1.4613		0.8256 1.0897 1.0451 0.8840 1.1556
0.9123 1.1101 0.7856 1.0014 1.1905		0.9096 1.2841 0.6232 1.0555 1.1277		1.0385 0.9059 0.9352 0.9656 1.1548
1.0040 1.0004 1.0016 1.0027 0.9913		0.8089 0.9910 0.8305 1.3097 1.0598		0.7437 0.9359 1.0189 1.1819 1.1196
0.9488 1.1010 0.9850 1.0220 0.9432		1.2002 1.4257 0.8293 0.7735 0.7714		0.8027 1.0141 0.9063 1.2000 1.0769
0.5391 0.8399 1.1288 1.2196 1.2726		0.6182 1.0371 0.9668 1.2479 1.1300		0.9411 0.8763 1.0724 1.0124 1.0978
0.7535 0.9894 0.9826 0.8741 1.4003		1.2926 1.0562 0.7665 0.8046 1.0801		0.6655 1.1677 1.1459 1.0222 0.9988
		1.0840 0.9677 1.2993 0.6807 0.9682
		1.2512 1.2225 0.7670 0.9977 0.7616
D-post PTP		D-post PTP		D-post PTP
-40mV		-60mV		-80mV
0.5355 0.6869 0.9553 1.3986 0.9453 1.0434 1.2660 1.1776 1.8751 1.6496		1.3909 1.5608 0.0292 1.7316 1.7585 0.0163 2.3769 0.0914 1.6043 1.3287		0.5264 1.2119 1.3155 1.2471 1.5741 1.5817 1.1223 0.9352 1.4481 1.1920
0.5063 0.6560 0.8341 0.7563 0.9418 1.1401 1.2561 1.1726 1.5246 1.2621		0.7273 0.2444 1.7076 0.7543 0.9108 1.8029 1.1295 0.2510 1.8260 1.5461		0.8416 1.0122 0.7150 0.8051 0.5307 0.4371 0.6511 0.7832 0.6492 0.7486
0.8367 0.8722 0.2985 0.6018 0.4103 0.3646 0.3377 0.2980 0.3810 0.2056		0.2323 1.6152 2.0926 1.3594 0.7752 0.9481 1.1548 0.4609 1.4709 1.9440		0.4928 0.9567 0.3806 0.9785 0.5127 0.5376 1.2205 1.1239 1.1175 0.5110
0.0013 0.1917 0.5503 1.2294 1.4002 1.4055 1.2289 0.1182 0.4969 0.0552		0.2651 0.0152 0.4772 0.1254 0.1271 0.0587 0.2085 0.4493 1.6738 1.7531		0.8931 1.1486 1.2603 0.9710 1.2979 1.4618 1.1125 1.2484 1.1804 1.6281
1.6348 1.4216 2.3830 1.6804 1.6481 0.5225 1.5228 1.2852 1.5465 0.7714		4.4290 1.5433 0.3488 3.1313 0.6144 3.0221 1.7629 1.5750 2.0726 3.2468		0.6897 0.9459 0.8123 0.9657 0.9415 0.9620 0.8100 1.0265 0.9239 0.8964
0.6545 0.9235 0.9630 1.1210 1.0185 1.1989 1.4050 1.2435 1.1700 1.2324		0.5045 0.6261 0.7291 0.8368 0.7721 0.6579 0.6960 0.6434 0.7941 0.4979		0.3954 0.8008 0.7183 0.8410 0.5795 0.4345 0.6921 0.7555 0.4364 0.8330
0.8185 0.9385 1.1650 1.6360 1.3997 1.5101 1.3512 1.1620 1.5716 1.3244		1.0031 0.7136 0.9756 0.7467 1.0430 0.5193 0.7049 0.5342 1.6787 1.1431		0.5390 0.4184 0.6251 0.5384 0.3001 0.4019 0.2466 0.2844 0.1758 0.2100
0.9718 1.0969 1.0562 1.2403 1.2005 1.0395 2.0988 2.0278 2.1668 1.5379		1.0263 1.2637 1.3656 1.4025 1.5520 1.4377 1.6086 1.4477 1.3983 1.3824		1.0419 0.9799 1.1621 0.5792 0.9284 0.8447 0.7796 0.8297 0.4098 0.7184
0.9604 1.1312 1.2926 0.9321 1.1392 1.1845 1.5175 1.2039 1.1307 0.9262		0.7100 1.0731 1.4292 1.2762 0.9858 1.0012 0.8628 1.2388 0.9083 1.2421		1.0308 1.0017 0.7902 0.4001 1.1954 0.4800 0.4872 1.3076 0.9240 0.9772
		1.3641 1.4615 0.8064 1.8187 1.0448 0.8106 0.8233 1.3750 1.2749 2.1014
		0.4251 1.0861 0.9255 0.7483 0.8947 1.7554 1.0783 1.0516 1.2860 0.9499
E-pre PTP		E-pre PTP		E-pre PTP
-40mV		-60mV		-80mV
1.2099 0.7686 1.1984 1.0324 0.7906		1.4627 1.0011 0.6616 0.8121 1.0624		0.9300 0.7310 1.2689 0.9360 1.1342
0.9991 0.6265 0.8593 0.9650 1.5501		1.7453 0.5697 0.4909 0.9775 1.2166		0.9149 1.0406 1.1228 0.7365 1.1851
1.3601 0.7058 1.0878 0.7847 1.0616		1.3700 0.8108 0.9594 0.5039 1.3558		1.3454 1.4971 0.5659 0.5042 1.0875
0.8830 0.7764 1.1347 1.2796 0.9262		0.6422 1.4178 0.8725 1.2049 0.8625		1.1454 1.0926 0.7853 1.1724 0.8043
0.8484 0.9424 1.1670 0.9389 1.1032		1.0055 0.3174 0.9618 1.4359 1.2795		1.0832 0.9550 1.0426 1.0716 0.8476
0.9984 0.8664 1.7370 1.0328 0.3655		0.8139 0.9407 1.4118 1.0831 0.7505		0.6995 1.1202 1.0509 1.0419 1.0875
1.0229 1.0797 1.1837 0.6686 1.0451		0.9559 0.8811 0.4662 0.9446 1.7522		1.0845 1.8028 0.5539 0.8806 0.6782
1.3504 0.7308 1.4718 0.6833 0.7637		1.0954 0.7110 0.9135 0.9886 1.2916		1.0142 0.9315 0.9439 1.1290 0.9814
0.6178 0.9144 1.2049 1.0660 1.1968		1.1317 1.0768 0.8282 0.9988 0.9645		0.8673 0.6290 1.3922 1.1074 1.0042
1.1382 1.1771 0.8567 1.0103 0.8177		1.7134 0.7791 0.8929 0.8820 0.7325		1.0565 0.4631 0.8175 1.5356 1.1274
0.5447 1.1861 1.0636 1.2817 0.9240		0.8613 1.5648 0.7853 0.7801 1.0085		0.5361 0.9754 1.2135 1.4992 0.7759
0.5741 1.1045 0.9508 0.9759 1.3947		0.9177 1.1495 1.1679 0.8548 0.9102		0.8448 1.1823 1.1693 1.0892 0.7144
0.9487 0.8170 1.1429 0.9648 1.1267		1.0535 0.7433 1.2111 1.4400 0.5521		1.0313 1.1773 0.5777 1.2452 0.9686
0.8968 1.2027 0.9709 0.8731 1.0565				0.7359 1.1913 1.5666 0.5775 0.9287
1.2638 0.9160 0.9557 0.2760 1.5885				0.9952 1.0915 0.7691 1.0201 1.1241
1.1234 1.0071 0.7118 0.9676 1.1900				0.7267 1.1598 1.0997 1.3006 0.7133
				0.6204 1.0891 0.8502 1.3143 1.1261
E-post PTP		E-post PTP		E-post PTP
-40mV		-60mV		-80mV
2.6352 3.5657 2.9369 2.2274 4.0101 3.5517 3.2782 3.0839 2.6553 4.2998		5.5064 5.6997 3.1968 4.3704 4.2496 4.2576 5.3040 4.3760 3.9303 5.2101		1.2946 2.2656 3.7920 5.2638 5.5735 15.0418 7.3008 6.6370 5.7039 6.5693
0.7601 2.2662 2.2063 2.6938 3.1388 3.8422 2.5408 2.5973 3.0308 3.9231		0.8815 2.6468 2.9365 3.0203 2.6347 2.7252 1.6801 2.7245 2.5083 1.3733		0.3695 1.5105 3.1249 2.5809 1.8967 4.6386 5.8838 3.1607 6.2538 5.9594
1.0130 4.3101 2.4483 4.2570 4.8692 4.5684 4.6182 4.2896 4.8385 4.7223		1.7090 2.5084 2.2716 1.9487 2.0061 1.9948 2.8730 1.7897 2.6474 2.3170		1.3431 1.6204 2.0734 2.5711 3.0417 3.6235 3.1436 3.1348 2.4702 2.8388
1.2995 4.1605 4.0806 9.3988 8.5113 7.5087 9.5223 4.5924 8.0220 7.6951		1.3378 1.6209 2.9235 1.9302 1.8141 2.2004 1.3344 3.1822 2.1965 2.7191		1.0558 1.8263 1.9081 1.4917 1.7501 3.6706 3.4250 2.9885 1.5654 2.6044
1.6217 3.1702 3.8603 5.4603 3.4624 4.6959 5.2734 3.9968 5.9626 4.4638		1.5092 2.9238 3.9280 2.5065 7.1239 4.2558 2.0741 4.0773 4.3560 6.4744		0.7424 1.2888 1.2023 1.2956 1.6200 1.4193 1.0318 1.1193 1.4693 1.1698
3.4737 3.9096 4.6898 2.8450 2.3081 2.7040 2.1125 1.1630 1.7329 1.5357		1.6457 1.6992 2.6664 3.5827 5.0376 4.7781 2.9011 3.7572 2.3399 2.0496		1.1481 1.9709 1.8540 1.9794 2.1352 2.5161 2.2694 2.2787 2.0855 2.0315
3.8748 3.3999 2.4008 1.4760 2.3660 2.1097 1.0602 1.4231 1.7628 1.7292		1.9134 7.6360 8.4663 8.7071 5.5218 9.2552 8.5630 5.3759 7.8476 5.8000		0.6616 1.3341 1.2302 0.7906 1.0672 1.1339 1.0553 1.3636 0.9789 1.1323
1.2579 5.1100 2.0090 5.6619 2.4555 2.6342 3.3913 3.5659 1.3010 2.8805		1.1538 2.7194 2.7082 2.8650 2.4697 1.6743 2.5326 2.7648 2.7207 2.9329		1.9977 1.8302 3.0970 3.9005 3.8104 2.8181 3.1815 3.9647 4.0916 4.3296
1.4692 5.9004 4.5883 4.6763 2.1711 1.7584 5.2690 3.5834 5.7416 5.4461		0.9781 1.0741 2.1207 2.0905 2.2115 2.0954 2.2980 1.8335 2.8283 1.3318		1.2626 1.6692 0.9002 1.5509 1.6231 1.3378 2.1930 2.4095 1.9840 2.0285
2.9166 2.7596 2.5525 2.8918 2.1322 2.0563 3.3425 2.3990 2.1815 1.8855		2.7004 2.1920 6.3863 6.7060 6.8360 4.9792 3.6284 4.1183 3.4686 4.5932		0.7340 1.8815 2.4015 2.0846 1.2204 1.7148 1.8589 1.8067 1.7053 1.1794
1.0811 1.4382 2.1548 1.8553 1.6911 1.8838 1.3396 1.5248 1.5907 1.6294		0.7545 1.4558 1.1131 1.4521 1.4260 0.7153 1.0077 0.7751 0.4356 0.5511		2.0037 2.6886 2.2984 2.5672 2.1374 2.2458 2.0662 2.3717 2.4116 1.7992
1.0474 1.5546 1.6759 1.4791 1.8677 1.3365 1.6216 1.3355 1.4521 1.5306		1.0799 2.7662 4.0059 3.9361 4.2835 4.3438 4.7111 5.4011 5.5911 5.4689		3.8637 5.7252 3.6004 4.8137 3.7590 3.9575 5.1909 2.1521 2.7452 5.6860
2.0912 1.5222 4.2872 8.7661 2.6149 3.1784 3.5402 3.5969 5.3487 3.3810		8.6059 6.8108 8.7025 4.8334 5.3229 4.7820 6.3898 4.5463 12.2800 7.0508		2.9840 4.0272 5.3779 4.2485 5.8291 5.0835 5.2748 4.2604 6.1883 7.2078
2.5988 3.5024 2.8094 8.9195 7.4133 4.7282 4.4837 2.9968 4.2705 4.4368				2.1871 3.3967 2.1763 2.1447 5.6072 4.1135 5.3516 2.7190 2.5626 4.5109
5.6885 5.5332 9.7446 5.5316 3.5817 3.7270 4.1220 4.8427 3.1447 3.9896				4.0128 3.3012 3.9176 3.7090 3.5732 3.8666 3.7153 4.4807 4.7800 5.5119
1.5063 3.2610 4.6283 3.9417 3.8294 4.3029 6.0517 4.5743 4.6979 4.3552				2.1555 2.6947 2.6862 3.0524 2.9537 3.4156 3.3944 3.2261 3.2696 3.6947
				1.5190 2.8484 3.8777 4.3153 4.0358 5.1998 5.0827 5.0508 5.0672 5.1236
F-pre PTP		F-pre PTP		F-pre PTP
-40mV		-60mV		-80mV
0.8673 1.0096 1.0113 1.0844 1.0275		0.6842 1.0088 1.1820 1.0502 1.0748		1.2565 0.9510 1.1416 0.8459 0.8050
0.8214 0.5999 1.1664 1.3124 1.0999		0.8660 0.7989 0.5346 0.9066 1.8940		1.5510 0.7770 1.1149 0.7565 0.8007
1.2857 1.0961 0.7128 0.6587 1.2468		0.5376 1.1082 1.1804 1.1168 1.0569		0.9347 0.9593 1.0164 1.0885 1.0010
0.8380 0.7067 1.2375 0.9842 1.2336		1.0275 0.8557 0.9566 0.7189 1.4413		1.0866 0.6528 0.8395 0.7256 1.6956
1.0421 0.5263 1.4325 0.6642 1.3349		0.8845 0.6807 0.9223 1.0239 1.4887		0.6644 0.9591 1.1450 0.9691 1.2624
1.1419 0.9031 1.1509 1.0289 0.7752		0.6330 0.9585 1.2301 1.2864 0.8920		0.7816 0.8919 1.0253 1.2651 1.0361
1.0755 1.2606 1.1282 0.9780 0.5577		0.5797 1.3894 0.8816 1.1834 0.9658		1.0583 0.8801 1.0043 0.8845 1.1728
0.6901 2.0038 0.8305 0.5568 0.9188		0.8467 1.0393 0.8920 1.1482 1.0739		1.0169 0.8754 1.0586 1.5336 0.5155
0.7352 1.4699 1.0299 1.0678 0.6972		0.9200 0.7040 1.2608 1.2494 0.8658		0.6959 1.3464 0.8172 1.0996 1.0409
1.0741 1.0241 0.8754 0.9290 1.0974		0.9908 0.7911 1.1874 1.1786 0.8520
0.5778 1.3416 1.2327 0.6149 1.2330		1.0995 1.3008 1.1239 0.8742 0.6016
0.6628 1.2783 1.1809 1.2426 0.6354		0.5190 1.1416 1.1106 1.0755 1.1533
0.9708 1.2896 1.5777 0.5689 0.5930
F-post PTP		F-post PTP		F-post PTP
-40mV		-60mV		-80mV
0.9017 2.5199 0.9249 2.8040 0.9723 2.8276 2.6266 1.0183 1.4842 2.3241		0.6284 1.0215 1.1955 1.3044 0.8753 0.8505 1.0713 0.9315 1.1513 1.1677		0.8469 0.8148 0.9540 0.4481 0.9047 0.8407 0.5250 0.6656 0.6070 1.0057
0.5501 1.1227 1.3859 0.2145 1.1610 2.5762 1.6928 2.7217 2.6540 1.8975		-0.0752 2.1862 2.1867 2.4571 1.9863 1.8025 1.9535 2.0310 1.6548 1.9248		1.9392 1.4393 1.0579 1.1146 1.0931 0.9751 0.3146 1.0836 0.9616 1.0324
0.8269 1.2861 0.2588 1.1098 0.4122 0.5975 1.0514 0.9653 0.9384 1.0075		0.5360 0.6989 1.1292 1.3044 0.4974 0.2776 0.4855 0.3533 0.3245 0.1780		0.6879 0.8539 0.5510 1.1870 1.5490 0.7001 1.4970 1.2034 1.0829 0.7876
0.4976 0.6572 1.8301 1.4206 1.6669 1.1182 1.1234 1.2695 1.1276 1.2460		0.7851 0.8843 0.9682 0.8306 0.8895 0.9140 0.9220 0.7150 0.7131 1.0814		0.4827 1.7736 1.5357 0.6524 1.2462 1.1089 1.2401 1.2739 1.1233 0.7766
1.3691 0.5310 0.6842 2.0000 1.3619 0.9081 1.0008 1.2932 1.3292 1.2136		0.4277 0.6475 0.6432 1.0997 0.8814 3.0553 1.8315 2.0146 4.2580 3.5580		0.5622 0.7997 0.6190 1.1677 0.9084 0.9687 0.8378 0.8012 0.5729 0.9024
1.2842 0.7754 0.3071 1.2759 1.6030 1.8496 1.0999 4.4325 2.1715 3.3971		0.7590 0.9579 1.0541 1.1678 1.3235 1.2766 1.3118 0.9981 1.2404 1.2412		0.7409 0.8432 0.9479 1.7017 1.4874 1.2557 1.6682 1.8155 1.9758 2.1862
0.2944 1.4275 1.0123 2.3109 1.6971 1.8954 2.0364 1.8196 1.9282 1.5863		0.5057 1.3402 0.5164 0.4251 1.2553 0.3618 0.5989 0.4536 0.5792 1.0973		0.8861 0.7160 1.0057 1.0565 0.6464 0.7819 1.7759 0.8571 1.7769 0.7817
0.1390 0.9171 0.7457 0.3641 1.3195 1.1826 1.2305 0.8087 0.8688 0.6895		0.8028 1.0436 1.5762 0.8571 1.7533 1.1212 1.8179 1.6776 1.7447 2.0225		0.5156 0.8314 1.0056 1.7833 1.2652 0.6305 0.4728 0.2408 0.6807 0.3800
0.3931 1.2746 0.8421 0.8270 0.7438 0.8337 1.2904 0.9034 0.6616 1.1985		1.3220 0.5713 1.5845 1.2523 1.1869 1.2546 0.4217 0.9918 1.1785 1.7858		0.8052 0.9606 0.8625 0.3253 0.2115 0.2228 0.3237 1.1086 1.0677 0.5147
1.0280 1.4748 1.3869 1.5069 2.0909 2.4744 2.4711 2.2840 2.3417 2.2072		0.6021 1.7279 5.3994 6.2344 2.4134 2.6669 3.0000 2.3372 2.2858 3.2979
0.2594 0.5273 1.1208 0.4771 0.3722 0.6441 1.2098 1.6028 1.4475 0.5769		0.4456 0.8903 0.6124 0.4374 0.8317 1.4781 1.6890 0.6980 0.9041 1.9048
0.2532 1.1721 0.9157 1.2487 1.3393 0.4797 0.7735 0.3734 0.2960 1.6533		1.1159 1.2053 1.5195 1.6404 2.3295 1.4744 1.7147 1.5341 1.5933 1.4653
0.5036 0.8669 0.4354 0.7437 0.4523 0.7435 0.4705 0.5897 0.6989 0.4228

## Sheet: Figure 3
D
wt			GH298>mAChR-A RNAi			nominal Ca			mAChR-kk
14.4905	54.0779		4.8844	4.8356		51.6458	53.7942		1.0662	3.5076
28.794	31.7786		29.111	28.3725		5.8607	0.0257		18.4142	36.4928
13.3411	83.2734		45.5667	49.6012		13.3876	14.114		28.0008	27.5125
40.3596	43.6921		21.3806	22.3693		45.6593	34.9293		49.2842	50.627
30.8248	34.8287		21.0545	17.6853		54.0798	54.9465		12.521	16.5432
13.7039	54.1824		14.2888	17.3649		12.8115	9.9916		19.0146	18.9902
13.568	33.4776		14.2434	15.0735		40.1108	32.3776		3.5773	3.144
4.4556	7.3059		11.086	11.0188		3.8027	0.6471		13.3988	20.8634
44.064	48.6355		12.8841	18.304		35.3432	34.8244		12.6513	14.0002
18.3302	55.6471		15.0475	10.2319		13.1943	2.8245		4.9058	5.0523
9.0626	16.6615		31.1104	31.0676		13.0487	8.6846		14.4547	9.1813
13.1072	32.0769		42.0458	38.4509		14.2333	32.6476		16.5081	9.2144
54.4478	58.6531		8.6284	8.9092		25.9321	23.0051		15.8224	12.7828
20.7165	44.685		12.9004	13.2178		15.4429	13.5569		33.5834	31.6363
12.0885	44.193		7.8627	9.413		17.4144	11.4695		40.1117	16.314
22.6792	47.5022		17.519	13.3137					20.4111	17.3105
			25.7216	17.3414					27.7826	22.1674
E
wt			mAChR-kk
No prepulse	prepulse		No prepulse	prepulse
14.4905	33.3557		1.0662	11.9385
28.794	52.3743		18.4142	5.7312
13.3411	51.6907		28.0008	7.9468
40.3596	46.6492		49.2842	39.2212
30.8248	16.1865		12.521	30.0842
13.7039	59.6924		19.0146	26.5076
13.568	56.2622		3.5773	26.6113
4.4556	28.772		13.3988	35.144
44.064	48.2971		12.6513	20.3491
18.3302	35.9386		4.9058	12.9822
9.0626	52.5428		14.4547	14.1113
13.1072	37.0056		16.5081	18.2617
54.4478	49.7925		15.8224	23.0713
20.7165	50.5737		33.5834	24.6338
12.0885			40.1117	25.5066
22.6792			20.4111	13.0005
			27.7826

## Sheet: Figure 4
B
wt - before			wt - after			kk - before			kk - after
mean	SEM		mean	SEM		mean	SEM		mean	SEM
0.7097	0.8815		0.4516	0.5345		0.1935	0.3522		0.3226	0.6753
1.0323	1.3112		0.4516	0.5345		0.1935	0.3522		0.3871	0.4957
0.7097	0.8815		0.5806	0.6041		0	0		0.4516	0.6729
0.9677	1.4198		0.7097	0.6656		0.0645	0.204		0.129	0.2881
1.0323	1.2459		0.3226	0.4532		0.129	0.2881		0.3226	0.5375
0.8387	1.1995		0.2581	0.4061		0.0645	0.204		0.129	0.2881
0.6452	1.1859		0.3226	0.4532		0.1935	0.3522		0.4516	0.6729
0.8387	1.3315		0.3226	0.4532		0.0645	0.204		0.3226	0.4532
1.0323	1.3112		0	0		0	0		0.1935	0.3522
0.7742	0.9914		0.8387	0.7212		0.2581	0.4061		0.4516	0.6729
14.9032	4.5824		4.129	2.1894		10.3871	3.3539		11.7419	3.7854
13.1613	4.7475		3.1613	1.9944		10.4516	3.8844		10.129	4.2742
8.0645	3.5664		2.0645	1.592		4.3871	2.375		7.2258	3.513
6.1935	2.789		2.1935	1.6125		3.2258	1.9805		6.7742	3.2787
4.3871	2.1731		1.5484	1.2285		2.4516	1.4925		6.3226	3.1725
3.6129	1.9588		1.5484	1.2285		2.1935	1.4489		5.0323	2.4554
2.6452	1.5506		1.2258	0.9977		1.7419	1.2704		3.7419	2.1737
1.8065	1.3473		0.8387	0.8289		1.1613	0.8414		3.2258	1.9162
1.2903	1.0949		0.8387	0.7769		1.2903	1.0158		2.2581	1.46
1.2258	0.9549		0.5806	0.6696		1.1613	1.0609		1.871	1.3599
1.2903	1.0561		0.3871	0.4957		1.3548	1.1113		1.2258	1.0781
0.9677	0.9644		0.5161	0.5705		0.7097	0.7256		1.4839	1.0676
1.0968	0.9154		0.4516	0.5345		0.5161	0.6395		1.2258	0.9549
1.3548	1.0335		0.5806	0.6041		0.4516	0.5345		0.9677	0.9644
0.9032	0.8993		0.5161	0.5705		0.3871	0.4957		0.6452	0.6357
0.9677	0.9201		0.7097	0.6656		0.129	0.2881		1.1613	1.1369
0.6452	0.8091		0.6452	0.6357		0.3226	0.4532		1.0968	1.0025
0.8387	0.8289		0.3871	0.4957		0.1935	0.3522		1.1613	0.9791
1.0323	0.8469		0.6452	0.6357		0.129	0.408		1.2258	1.1162
0.9032	0.8011		0.7742	0.7518		0.129	0.2881		0.9032	0.8993
0.5161	0.5705		0.4516	0.5345		0.0645	0.204		0.5806	0.7845
0.5161	0.6395		0.8387	0.8289		0	0		0.6452	0.6983
1.4194	1.5621		0.6452	0.6983		0	0		0.7097	0.7811
1.8065	2.1768		0.3871	0.4957		0	0		0.7742	0.8557
1.4839	1.8197		0.3226	0.4532		0.2581	0.4984		1.0323	1.0253
C
wt-before-down	wt-after-down		wt-before-same	wt-after-same		kk-before-down	kk-after-down		kk-before-same	kk-after-same		kk-before-up	kk-after-up
160	20		0	0		60	40		80	80		20	40
80	40		20	20		80	40		40	40		60	80
20	0		0	0		40	0		60	60		0	60
40	20		0	0		40	20		0	0		40	80
60	0		0	0		100	80		0	0		40	80
60	0		0	0		60	20		80	80		0	60
100	80					60	40					20	80
40	20					20	0					0	40
60	20					100	40					20	40
140	40					40	20					60	80
100	40					80	40					80	140
100	0					60	0					0	20
40	0											0	40
20	0
80	20
80	0
20	0
80	60
100	0
40	0
80	0
80	0
60	20
100	40
100	80
D
wt-before	wt-after		kk-before	kk-after
-79.7494	-88.0432		-81.4393	-97.4026
-80.3015	-50.1887		-93.0849	-98.8325
-78.3129	-65.0799		-53.1679	-82.3217
-65.2438	-94.2257		-82.7228	-86.8096
-95.0692	-74.266		-90.1073	-91.1629
-90.8693	-77.569		-93.1739	-96.8796
-73.0389	-14.9023		-91.8903	-38.4212
-94.6908	-84.9519		-84.7712	-99.0959
-81.3544	-84.8293		-57.1459	-54.1667
-63.444	-73.8554		-49.632	-95.3339
-77.1879	-97.9276		-82.0219	-56.5428
-86.9603	-28.0419		-93.2567	-98.8915
-96.5558	-69.0353		-100	-56.2396
-83.5724	-86.1388		-80.1321	-33.2877
-63.7008	-86.2264		-39.2769	-91.3869
-79.9286	-81.9084		-96.2931	64.3894
-100	-85.6467		-96.324	-64.3196
-100	-83.1389		-92.9693	-93.1447
-86.137	-79.9278		-45.9581	0.6591
-69.2175	-92.0653		-91.4186	-12.8646
-90.986	-73.4533		-99.1243	-28.497
-73.22	-85.0319		-89.6089	23.5461
-69.4787	-65.9179		-70.6519	-75.8916
-94.3991	-68.3412		-86.5803	-33.5611
-83.3393	-98.5414		9.7782	-79.7819
-79.6601	-65.4841		-66.7125	-36.1956
-83.4014	-79.2284		-94.425	-86.2874
-81.972	-28.1058		-88.4445	-54.8634
-40.2153	-56.7894		-86.9595	-39.5106
-92.2942	-87.5125		-64.1968	-62.3012
-69.0441	-82.3794		-82.4387	-37.2351
-69.9667	-69.6478		-67.7956	-40.592
-80.7467	-95.2131		-24	29.8371
-97.2563	-96.4682		-60.9051	-48.1761
-91.8611	-64.6101		-47.5912	-39.9727
0	-68.5729		-83.5328	-26.2576
-52.117	-88.8539		-76.7591	-36.3112
-57.9212	-73.8216		-89.0803	-76.9119
-93.3781	-59.0621		-71.1825	48.26
-78.4414	-89.1774		-90.073	-11.6124
-76.2697	-100		-71.9416	-20.4995
-100	-71.8203		-55.3869	-23.1694
-78.432	-40.4764		-90.5109	62.8507
-74.552	-98.5123		-81.3431	31.5137
-90.1635	-79.9539		-100	-51.2835
-86.783	-74.8978		-97.7226	17.0513
-67.3553	-87.9451		-85.0511	-28.9274
-55.8413	-72.8003		-81.1971	18.7628
-57.0203	-83.9171		-50.9477	-5.8022
-83.8004	-57.3382		-5.2585	-9.2184
-65.133	-48.7298		-71.2299	17.4317
-65.8267	-28.973		-69.2373	8.1812
-75.4903	-100		-89.4356	-5.7065
-92.8821	-52.4948		-68.4333	-7.8529
-90.14	-84.8803		-92.6488	11.2099
-57.3416	-87.8642		-54.0172	-18.3833
-80.6009	-88.5581		-90.6597	42.4985
-91.8028	-77.1004		-73.8328	-11.9971
-71.7588	-78.5281		-54.2259	-39.9144
-56.4058	-73.2101		19.0965	-54.2968
-85.3822	-77.4426		-48.2116	6.8276
-74.4629	-75.1987		-99.2415	5.8208
-85.9977	-73.3024		-97.7538	-13.4016
-56.1414	-69.6813		-84.4224	-11.3561
-88.1556	-51.625		-85.8485	0.0472
-81.0029	-90.2275		-87.9225	-31.0088
-84.1267	-62.8876		-69.42	-17.7114
-80.9449	-61.1797		-95.0673	-2.883
-41.4757	-77.7664		-55.9185	-26.0429
-67.5511	-51.4957		-82.993	6.7151
-77.624	-77.6546		-68.3141	1.3302
-80.9465	-53.649		-78.238	9.7802
-70.1826	-54.4855		-82.5805	2.6853
-52.5537	-64.5127		-78.6702	1.8104
-83.3139	-84.8524		-49.0602	7.0928
-63.8192	-60.9303		-65.8074	-6.9406
-70.07	-70.4415		-75.3441	51.1159
-100	-52.9405		-88.214	18.5957
-82.7647	-67.1706		-90.6943	-8.9647
-82.298	-57.1103		-85.0896	2.5449
-70.4214	-62.2474		-43.8613	13.1205
-43.9678	-78.2922		-84.8591	-7.1214
-58.8801	-97.5484		-82.4622	-2.888
-52.9144	-87.6516		-81.2134	19.4579
-81.2898			-87.6021	17.4741
-54.2727			-92.2112	-9.4171
-87.2499			-78.1797	8.1915
-82.8082			-90.5776	-14.3656
-83.6923			-70.1544	92.1487
-85.1153			-84.508	-12.0911
-81.7013			-10.524	10.3104
-72.4585			-31.0557	11.1334
-86.2594			-82.4053	77.7071
-76.6306			-81.4124	-3.8887
-68.6698			-65.4826	-5.0256
-93.2589			-81.9414	-18.9092
-89.9618			-75.3431	16.3824
-68.7707			-67.0889	12.0146
-62.8849			-64.7025	1.434
-61.661			-82.7567	14.6561
-71.9606			-93.4651	-6.9346
-68.5424			-68.6636	3.1032
			-72.5126	37.405
			-73.7748	-31.8477
			-94.8075	-0.0207
			-75.3469	24.2583
			-83.8655	-10.3815
			-77.594
			-86.5519
			-52.1706
			-91.4232
			-77.5034
			-89.4982
			-71.1443
			-34.5208
			-89.9358
			-51.3062
			-44.6469
			-84.8308
			-82.9055
			-62.2725
			-81.2094
			-45.1432
			-86.2878
			-86.4338
			-69.6586
			-82.8727
			-76.3416
			-59.5379
			-45.7824
			-44.6265
			-48.3867
			-76.2835
			-70.2411
			-50.5786
			-73.9172
			-72.9836
			-76.0186
			-72.3689

## Sheet: Figure 5
GH298_before	GH298_after	UAS_dm1_before	UAS_dm1_after	GH298_UAS_dm1_before	GH298_UAS_dm1_after	kk_GH298_UAS_DM1_RNAi_before	kk_GH298_UAS_DM1_RNAi_after	UAS_DM1_RNAi_before	UAS_DM1_RNAi_after	MB247_before	MB247_after	MB247_UAS_DM1_RNAi_before	MB247_UAS_DM1_RNAi_after	MB247_UAS_dm1_before	MB247_UAS_dm1_after	GH298_UAS_DM1_RNAi_before	GH298_UAS_DM1_RNAi_after	kk_MB247_UAS_DM1_RNAi_before	kk_MB247_UAS_DM1_RNAi_after	kk_MB247_UAS_dm1_before	kk_MB247_UAS_dm1_after	kk_GH298_UAS_dm1_before	kk_GH298_UAS_dm1_after
-31.6796	-55.4989	-70.1815	-100	-65.6872	-59.2621	-36.9727	-75.2246	-88.383	-36.0779	-90.8056	-87.9159	-74.3223	-62.2698	-70.2365	-65.8295	-69.6011	-45.4068	-72.0757	-42.2801	-94.8366	-0.6371	-94.7798	-98.7741
-81.2689	-78.8523	-83.2871	-68.7442	-64.4277	-68.339	-91.0443	-89.3232	-89.8132	-75.63	-84.4452	-69.3629	-86.76	-86.8396	-69.774	-59.2365	-55.5231	-41.7609	-98.8331	-27.0749	-60.3851	-25.8808	-45.6431	-75.9784
-78.5881	-62.573	-53.0829	-16.5883	-68.1099	-81.4068	-83.3683	-87.6604	-80.9086	-68.7448	-75.9877	-75.167	-62.485	-79.5799	-41.237	-73.2982	-91.8278	-61.7227	-72.5729	-52.5742	-90.6943	-3.8792	-95.6255	-89.2357
-62.8829	-56.0145	-19.9044	-94.6293	-74.5841	-58.0918	-74.2053	-87.5996	-78.0502	-60.199	-17.5037	-76.3077	-79.3526	-57.6601	-75.6362	-43.988	-28.4349	-65.5492	13.7566	49.6582	-23.1914	41.4864	-95.3631	-97.112
-83.8098	-67.7892	-67.7774	-92.4722	-48.2737	-41.3536	-79.6383	2.1492	-85.0846	-91.3823	-79.7786	-73.7115	-26.1672	-76.107	-68.8386	-81.9394	-88.0105	-47.6704	-40.829	6.0462	-61.8436	17.4084	-58.6385	-96.9355
-43.2021	-75.6463	-52.0007	-91.2305	-95.573	-95.5687	-53.6464	-75.8426	-77.3789	-60.5753	-91.0724	-90.2275	-92.0968	-72.9257	-53.9509	-48.7612	-71.1157	-65.6173	-75.3394	-4.0848	-96.762	69.1778	-86.8993	-75.5805
-95.5036	-92.9364	-53.5185	-67.6488	-78.2916	-79.1346	-88.2998	-66.8849	-32.3117	-64.1691	-78.2073	-80.4256	-81.3427	-79.8133	-15.6488	-84.5897	-88.7981	-72.5489	-79.5737	-1.8134	-76.5986	-24.3096	-97.8711	-59.1746
-98.4544	-44.3383	-30.0034	-57.6643	-56.5555	-37.6213	-30.818	-70.4709	-74.7203	-75.0966	-85.612	-84.3919	-73.9506	-91.0751	-84.0406	-28.817	-80.3381	-59.7509	-16.3482	22.4525	-87.6896	-39.5941	-100	-92.182
-74.2987	-52.7559	-52.3207	-55.1342	-47.4812	-90.0963	-80.6501	-65.9783	-73.4676	-74.2906	-42.9931	-77.7978	-71.5369	-28.9313	-67.6416	-74.0229	-75.2917	-60.3835	-91.1319	-55.0065	-76.5169	-8.776	-87.3946	-72.8673
-52.1865	-52.4726	-78.6641	-71.6453	-57.7542	-46.6051	-72.1611	-82.6429	-83.4209	-79.7009	-76.2769	-82.7239	-74.8645	-72.1938	-66.2457	-60.8679	-78.8506	-95.356	-35.0263	0.0572	-68.8123	-1.4448	-51.0061	-70.4175
-58.2386	-48.8598	-32.4221	-48.1723	-85.7984	-71.5896	-49.6417	-43.0218	-86.3689	-85.6582	-76.9837	-44.7639	-35.6744	-57.8995	-70.6441	-3.3378	-82.1461	-68.8088	-75.3494	-39.1701	-67.8682	3.6399	-82.8218	-93.9603
-73.8699	-76.8099	-80.1342	-76.6289	-67.9912	-85.9474	-62.2966	-73.0438	-14.3307	-53.0963	-97.0531	-83.1054	-79.4099	-37.8175	-25.1114	-41.3114	-70.8205	-62.109	-70.2978	-1.6659	-52.1585	11.4985	-69.2036	-60.701
-83.9895	-72.4608	-34.1189	-71.6928	-34.2049	-59.8181	-24.2971	-38.026	-44.4762	-97.5943	-75.9899	-37.6563	-57.5271	-40.9667	-82.6998	-74.263	-40.6496	-80.7421	-77.3538	-30.6368	-66.0731	-47.0863	-55.7842	-34.8438
-75.4791	-91.0683	-63.6523	-56.5254	-50.8122	-61.689	-70.619	-64.231	-46.7532	-52.7863	-79.8388	-72.0742	-80.9534	-64.8084	-35.6665	-79.809	-79.1091	-62.5001	-81.3591	-12.0571	-90.811	-51.8086	-97.9586	-85.1517
-67.6531	-72.0459	-44.0198	-39.6037	-58.9493	-67.8741	-85.9102	-63.4734	-93.4072	-80.5659	-21.5726	-52.2115	-51.7829	-57.546	-77.7024	-57.397	-71.2327	-79.7483	-42.5506	-12.033	-3.608	-47.6603	-85.0936	-98.2779
-100	-68.9262	-65.5464	-35.0761	-51.9785	-18.6558	-76.1652	-75.7507	-78.7048	-77.7639	-89.6703	-84.9275	-76.5131	-52.8799	-90.2558	-74.4973	-60.2304	-45.7856	-89.9914	27.4505	-87.484	-53.956	-90.0262	-88.1847
-83.5229	-52.9927	-73.0747	7.1898	-70.3034	-26.0995	-83.5724	-86.291	-64.4932	-57.1898	-80.3853	-48.0664	-31.6127	-54.0257	-96.7911	-67.0278	-86.6686	-47.8391	-98.3071	3.6965	-66.3653	-53.2505	-55.11	-94.5757
-73.8774	-32.0196	-52.1056	-59.3572	-42.812	-52.852	-73.9137	-63.2974	-78.8506	-65.5112	-29.8396	-69.5665	35.7091	-69.3397	-76.602	-34.3458	-76.5718	-72.7525	-79.6091	38.3383	-45.5985	4.4196	-98.1617	-95.1881
-34.8498	-57.3146	-30.996	-41.7337	-51.1607	-37.5839	-86.5807	-62.1533	-80.5896	-67.9008	-33.719	-34.4244	-68.6086	-98.6581	-48.152	-64.1384	-82.8761	-86.3515	-50.6543	9.2404	-78.3599	-4.7685	-55.0151	-76.7844
-50.3882	-66.6336	-82.5846	-23.0015	-73.2789	-32.247	-89.8477	-56.7101	-94.3991	-43.8248	-21.8435	-77.2913	-81.5528	-84.4007	-47.24	-75.5792	-87.252	-41.079	-80.6828	46.0916	-76.1124	-27.3335	-86.7301	-99.4751
-98.5989	6.4847	-79.1977	-21.4872	-55.5682	-54.6252	-89.4691	-79.0231	-84.4224	-69.2431	-81.6683	-80.9747	-47.7235	-83.1634	-83.9804	-75.0874	-30.6882	-62.8033	6.8301	7.1381	-68.2058	56.5476	-100	-87.2558
-86.0955	-82.9874	-50.2578	-77.8918	-59.4738	-27.9328	-76.8333	-57.6758	-92.0362	-42.6423	-77.962	-76.6861	-77.5596	-19.8225	-54.9234	-69.3878	-93.4364	-60.8793	-79.1686	37.5506	-66.5122	54.186	-70.2915	-88.6768
-94.5428	-62.009	-79.1424	-20.0816	-43.305	-83.6592	-70.5053	-72.9294	-74.0302	-71.3992	-50.8287	-24.255	-43.3156	-69.7421	-44.6538	-72.3372	-79.1953	-80.3632	-89.119	-28.0173	-50.2354	-15.19	-96.6744	-22.4591
-81.0123	-85.1781	-35.0933	-60.6388	-58.9801	-50.6308	-70.1238	-76.126	-71.9953	-48.8471	-73.1203	-93.6133	-68.9575	-33.7432	-78.6756	-71.6962	-57.8335	-50.3556	-86.7238	-6.3523	-63.4956	6.303	-65.3722	-89.9056
-38.5664	-93.5239	-41.8253	-37.6196	-49.7323	-54.8622	-85.906	-95.6295	-72.2205	-86.8421	-15.7855	-53.4665	-73.0996	-14.6522	-86.056	-56.238	-92.1505	-69.0167	-66.8283	8.2092	-61.3198	1.7411	-96.1187	-37.625
-67.8289	-75.5217	-93.2809	-31.3754	-64.9597	-25.192	-84.5638	-57.7147	-80.0693	-71.1176	-71.0453	-80.2202	-96.9464	-80.8881	-89.8176	-64.5218	-76.3967	-86.6172	-68.8439	19.5598	-85.9726	18.2785	-93.9597	-97.7544
-51.9274	-93.1155	-75.5756	-30.7317	-43.6036	-94.456	-73.4441	-45.4551	-85.0642	-95.8507	-85.785	-59.6242	-53.2046	-90.7332	-78.2964	-70.9921	-66.7986	-75.9258	-85.4091	20.7543	-42.6001	31.3892	-76.0139	-38.6024
-30.8589	-38.1787	-61.7814	-85.8569	-69.2443	-43.1064	-88.2693	-26.6607	-77.041	-53.0208	-73.1476	-62.9343	-60.9382	-43.3628	-64.0541	-64.6953	-80.6296	-72.9251	-87.3932	0.9252	-65.9364	2.9093	-100	-63.9985
-45.3103	-91.8248	-21.0783	-94.0877	-52.5604	-15.7448	-76.5637	-73.4147	-89.0898	-56.7828	-86.0176	-30.3022	-89.3251	-47.7418	-6.2128	-80.7174	-85.1517	-76.7731	-67.0928	5.7136	-77.8069	-25.4782	-96.2069	-89.262
8.1615	-43.8692	-39.5729	-81.8023	-37.788	-86.0024	-46.4799		-75.5108	-19.8363	-85.7664	-32.773	-50.4904	-62.1849	-57.1167	-35.9562	-80.9408	-99.6827	-79.8119	39.3179	-73.1969	-70.4958	-60.3735	-80.7683
-33.5197	-41.4719	-29.6764	-32.7497	-35.7182	-34.5831	-75.018		-85.0555	-91.8903	-33.5017	-83.5514	-82.467	-27.1489	-56.9325	-54.3901	-100	-67.9974	-88.4149	51.7055	-88.5332	-29.5257	-68.6635	-46.9509
-78.4194	-82.885	-51.4771	-42.1384	-18.4936	-62.2435	0.9298		-44.1623	-77.3556	-92.2718	-75.9615	-83.8019	-78.6417	-56.9736	-65.368	-87.0478	-66.5343	-59.1749	22.0269	-81.7649	-44.5181	-77.3278	-74.9664
-59.6246	-63.4103	-56.9654	-49.4611	-46.2821	-62.7415			-67.338	-97.4911	-77.074	-40.3037	-56.153	-61.4517	-80.0758	-73.7921	-65.4122	-80.4768	-30.3306	-21.6381	-62.6531	-42.0492	-67.4087	-85.812
-63.7849	-76.4256	-62.1326	-59.7267	-61.7542	-31.4625			-77.8459	-69.3991	-62.6928	-8.504	-44.7384	-29.1904	-92.3571	-61.5737	-53.085	-43.7513	-49.2317	-11.0084	-78.7283	-37.4629	-75.141	-61.4178
-90.4345	-52.1706	-50.309	-52.4666	-55.1921	-73.8082			-75.394	-54.8075	-91.0178	-76.6902	-45.2968	-62.2259	-84.8016	-59.1307	5.5557	-49.1175	-80.7425	32.4015	-95.0978	-35.7388	-95.2148	-94.9219
-48.338	-90.0798	-54.7789	-90.2487	-28.2469	-83.8726			-88.704	-83.0222	-83.4929		-53.6084	-91.5981	-34.1565	-80.834	-65.0661	-47.0127	-84.3015	15.5	-76.512	-25.5277	-60.0031	-41.6475
-66.1662	-49.1654	-61.4906	-55.6489	-12.4879	-75.1076			-62.3759	-68.7533	-49.8879		-83.0508	-70.7646	-68.5531	-67.1767	-74.2707	-85.0409	-68.8972	-11.3839	-84.0393	-32.3221	-98.2497
-52.602	-37.1725	-57.0838	-56.4969	-58.6487	-34.3246			-70.0234	-32.7469	-82.996		-82.7818	-22.7151	-90.5181	-86.4052	-80.5711	-78.2889	-72.8359	29.4418	-76.7951	-5.9499	-66.0735
-54.2371	-61.2818	-50.1656	-46.9189	-65.1278	-93.1864			-70.9574		-59.3209		-54.8686	-77.1836	-64.5469	-72.512	-63.1843		-51.0723	48.9492	-58.3932	-28.6488	-86.6978
-41.5615	-51.913	-16.2863	-79.7341	-41.0475	-48.4591			-67.9802		-77.5384		-71.4663	-81.5461	-76.9837	-61.5076	-83.6931		-67.7342	-5.7955	-70.0954	3.056	-88.801
-56.406	-91.4161	-28.6594	-40.4511	-60.9216	-67.6341			-80.7647		-44.586		-36.1323	-37.0644	-71.7911	-41.7852			-81.6759	-51.0442	-61.9594		-80.7122
-37.8609	-52.4356	-42.3709	-48.5615	-40.3694	-88.0723			-41.4186		-83.9817		-80.3614	-51.7444	-80.2217	-85.6461			-77.5916	0.9796	-22.1571		-89.4337
-84.9808	-25.8788	-51.5988	-30.527	-29.0504	-78.0597			-58.8733		-72.4763		-91.0731		-56.9424	-67.1091			-81.4469	47.5788	-78.4306		-100
-76.378	-72.1311	-55.2145	-50.1667	-44.8287	-90.1137			-38.5873		-76.1924		-39.7261		-82.3453				-82.4633	-41.6861	-61.6876		-48.8101
-56.8072	-50.8044	-51.833	-67.031	-20.4093	-77.4716					-23.5237		-79.6937						-53.2474		-71.5199		-78.7378
-60.856	-62.6476	-41.381	10.9789	-29.7137	-28.7314					-67.9722		-81.003						-96.1168		-81.6454		-86.6367
-57.993	-17.5363	-59.3583	-64.1082	-48.8313	-32.4306					-54.0487		-63.9958						-48.8686		-61.0486		-84.1227
-49.0512	-38.217	-83.4362	-67.3521	-77.1945	-32.3007													-78.8435		-53.3994		-50.627
-41.083	-45.6986	-37.5008	-30.3854	-65.6652	-25.5129													-86.61		-42.1478		-88.0995
-35.0436	-74.2229	-82.3164	-32.248	-97.8769	-69.4007													-68.9247		-72.2809		-76.432
-51.7792	-32.2705		-31.3236	-61.7647	-82.5839															-38.5797		-70.0544
-69.445	-37.8775			-54.6474	-40.8882																	-78.7934
-49.6019	-65.5119			-41.2792	-74.2722																	-96.9087
-29.5869	-40.0396			-51.7385																		-57.5133
-31.9999				-53.7554																		-76.3738
-62.5576				-84.5357																		-27.7978
-32.3589				-57.4955																		-72.6731
-19.2125				-62.1954																		-85.0871
-36.9761				-86.1997
-41.295
-57.6525
-44.3286
-54.534
-66.9959

## Sheet: Figure S1
B
mAChR-A Triple Y to A								mAChR-A Y185
-80mV		+40mV						-80mV		+40mV
mean	SEM	mean	SEM					mean	SEM	mean	SEM
0.1543	0.039	0.1352	0.032					0.141	0.0334	0.0839	0.0436
0.3151	0.0432	0.266	0.052					0.3012	0.0431	0.2453	0.0098
0.7483	0.0432	0.6586	0.0727					0.7286	0.0547	0.5682	0.0379
1	0	1	0					1	0	1	0

## Sheet: Figure S2
A
mAChR-A wt					mAChR-A kk
-80mV		+40mV			-80mV		+40mV
mean	SEM	mean	SEM		mean	SEM	mean	SEM
0.0593	0.0157	0.1602	0.0379		0.1296	0.0641	0.0803	0.0212
0.2097	0.0442	0.3917	0.0668		0.4919	0.0651	0.454	0.0805
0.5001	0.0888	0.6703	0.074		0.7195	0.0577	0.7398	0.113
1	0	1	0		1	0	1	0
B
mAChR-A wt			mAChR-A kk
-80mV	+40mV		-80mV	+40mV
264	150		395	19
1195	28		311	78
293	179		71	189
1221	244		1405	588
285	755		1055	31
824	1713		232	166
1574	63		1524	502
134	376		1393	868
655	38		345	172
923	82		107	1032
1133	171		311	416
743	2814		3631	1097
362			191	780
2339			144	56
1120			1233	103
181			315	63
271			388	63
231			51	44
230			155	61
161			152	41
677			208	6014
287			193	513
144			143	623
			1441	144
			318	574
			383	195
			253	1632
			651	384
C
mAChR-A wt	mAChR-A kk
0.6962	0.5762
0.5168	0.529
1.0923	0.3594
1.5949	1.2419
0.8421	0.6411
0.7696	0.8178
0.5403	0.4963
0.5365	1.6021
1.0644	0.2857
0.3159	0.9429
0.6608	0.6278
	0.5322

## Sheet: Figure S3
B							C
mAChR-A wt			mAChR-A kk				mAChR-A	mAChR-A kk	mAChR-A beta arr	mAChR-A kk beta arr
							9.127	15.873	77.0492	80.8511
mean	SEM		mean	SEM			32.0856	22.4719	48	75.9563
0.991687	0.00336475		0.990669	0.00359549			25.7353	14.6988	88.3117	89.2857
0.981898	0.00724313		0.97836	0.00961924			27.1277	24.0741	62.8959	75.4098
0.988543	0.00340834		0.989867	0.00394473			27.907	20.5882	66.6667	78.125
0.980433	0.00701969		0.97657	0.00983931			43.6475	9.2798	87.6923	70.8333
0.990353	0.00273937		0.990669	0.0035338			20.5418		83.7209	50.3546
0.980884	0.00665219		0.979004	0.00977118					75.7576	85.2359
0.987794	0.00329006		0.990946	0.00256385					50.3876
0.978994	0.00765276		0.976975	0.0115672					51.5837
0.989865	0.00212651		0.987939	0.00352252					79.4654
0.979865	0.00697711		0.976511	0.0117599					96.0938
0.988329	0.00205645		0.986655	0.00403788
0.979433	0.00534238		0.973008	0.0125434
0.987046	0.00224864		0.983728	0.004629
0.976682	0.00541494		0.971059	0.0131482
0.982192	0.00308593		0.983119	0.00474473
0.972367	0.00597258		0.969275	0.0138976
0.978848	0.00409743		0.980969	0.00507612
0.969605	0.00704285		0.969305	0.0129811
0.974965	0.00542569		0.980021	0.00482461
0.965544	0.00892136		0.9702	0.0118643
0.971307	0.00673992		0.981257	0.004239
0.959301	0.0104586		0.967695	0.0130592
0.967228	0.00803889		0.982301	0.00431184
0.95668	0.0119359		0.967273	0.0129598
0.963345	0.00977546		0.978528	0.00598998
0.953705	0.0131436		0.965659	0.0141451
0.960062	0.0106884		0.976474	0.00672889
0.951848	0.0142748		0.963792	0.0145856
0.959316	0.0121093		0.974858	0.00680162
0.949504	0.015559		0.962838	0.0142892
0.956383	0.0131522		0.9735	0.00725577
0.945438	0.0161081		0.961044	0.0144044
0.952441	0.0141286		0.972693	0.00775909
0.942023	0.0172582		0.960922	0.0147641
0.94895	0.0157023		0.973875	0.00863274
0.939304	0.018876		0.961387	0.015653
0.948312	0.0170716		0.971944	0.00923562
0.940494	0.0191815		0.959781	0.0157323
0.947577	0.0183603		0.972156	0.00977903
0.93691	0.0202781		0.958892	0.0160212
0.944045	0.0196813		0.969429	0.0107475
0.934512	0.0212957		0.957943	0.017154
0.940564	0.0209701		0.968172	0.0112982
0.931474	0.0223926		0.955893	0.0177492
0.941678	0.0226636		0.968393	0.0119255
0.931013	0.0236776		0.953778	0.018248
0.938396	0.0240898		0.965332	0.0123689
0.929056	0.0248549		0.953245	0.017983
0.936949	0.0255175		0.962726	0.013074
0.927787	0.0261829		0.951698	0.0186189
0.933689	0.0267558		0.963088	0.0137732
0.922526	0.0271518		0.950176	0.0197912
0.930145	0.0279817		0.960341	0.0152628
0.919825	0.0281212		0.948706	0.0201361
0.926781	0.0289921		0.960141	0.0153476
0.916444	0.0291731		0.947788	0.0204368
0.923755	0.0300296		0.958099	0.0154816
0.911787	0.0304003		0.944675	0.0208665
0.917907	0.030919		0.954023	0.0157361
0.907397	0.0312141		0.941779	0.0208666
0.913778	0.0317413		0.953201	0.0155786
0.904038	0.0323788		0.941747	0.020846
0.910307	0.0326887		0.954332	0.0162407
0.899677	0.0334167		0.940182	0.021404
0.905876	0.0338452		0.950168	0.0168096
0.896119	0.034628		0.938029	0.0224196
0.904187	0.0348538		0.947296	0.0177314
0.891539	0.0355734		0.935728	0.0228026
0.899157	0.0358416		0.946391	0.0186777
0.888064	0.0363253		0.934327	0.0232215
0.894706	0.0366961		0.944029	0.0191093
0.883933	0.0371933		0.932355	0.0238511
0.890917	0.0377061		0.941535	0.019717
0.879901	0.0381599		0.929054	0.0246988
0.886664	0.0382779		0.938007	0.020422
0.875906	0.0388529		0.926681	0.0250163
0.883002	0.0391238		0.935408	0.0210432
0.873139	0.039755		0.922232	0.0261819
0.88095	0.039848		0.930667	0.022279
0.869898	0.0404516		0.920381	0.0264163
0.879313	0.0407085		0.930048	0.0227061
0.868109	0.0410668		0.918042	0.0273249
0.875295	0.0414233		0.928786	0.0235376
0.864959	0.0416461		0.916347	0.0281146
0.872699	0.0421506		0.923969	0.0244883
0.862735	0.0422751		0.911889	0.0292298
0.869188	0.0427553		0.921566	0.0251919
0.859366	0.0427927		0.909076	0.0303185
0.866522	0.0432555		0.91866	0.0261216
0.856255	0.0433667		0.907639	0.0308059
0.86278	0.0437802		0.916887	0.0267942
0.851463	0.0437824		0.904777	0.0319265
0.859371	0.0442502		0.914119	0.0278267
0.850304	0.0441837		0.903174	0.0325729
0.858423	0.0446674		0.913227	0.0282705
0.846492	0.0447196		0.900992	0.0328834
0.855425	0.0451759		0.90942	0.0288767
0.84553	0.0454987		0.89931	0.0330365
0.85309	0.045834		0.907208	0.0291417
0.842471	0.0461348		0.898265	0.0335673
0.850166	0.0463966		0.908424	0.0295527
0.838478	0.0468667		0.89867	0.0335926
0.846165	0.0470525		0.908701	0.0304022
0.833854	0.0474792		0.896505	0.0349054
0.84305	0.0477441		0.905812	0.0306779
0.830451	0.0483845		0.895021	0.0354743
0.838247	0.0485001		0.905371	0.0309532
0.827696	0.0490331		0.895222	0.0349975
0.835614	0.0492028		0.904972	0.0311436
0.82509	0.0497339		0.895563	0.0350709
0.833033	0.0498398		0.906672	0.0311657
0.822831	0.0506198		0.895168	0.035211
0.830313	0.0506014		0.904564	0.0315887
0.819748	0.0512381		0.894204	0.0351852
0.828632	0.0511837		0.904592	0.031976
0.817909	0.0517441		0.89402	0.0357252
0.825886	0.0517834		0.902361	0.0324493
0.814348	0.0523283		0.891762	0.0363906
0.824011	0.0522161		0.902665	0.0329288
0.813511	0.0531614		0.892555	0.0364429
0.822211	0.05266		0.901996	0.0332855
0.81059	0.0530219		0.891572	0.037125
0.819567	0.0528886		0.898914	0.0337557
0.810033	0.0536161		0.888528	0.037699
0.818968	0.0530046		0.895661	0.0344712
0.809165	0.0538807		0.883456	0.0383045
0.819509	0.0535567		0.893028	0.0347806
0.808858	0.0538175		0.883659	0.0388063
0.818119	0.0538124		0.892426	0.0351603
0.809515	0.0539948		0.880716	0.0399245
0.818406	0.0537743		0.890116	0.0360889
0.806858	0.0539947		0.878364	0.0406569
0.816831	0.0535046		0.884659	0.0362955
0.807058	0.0537228		0.873496	0.0407484
0.813999	0.0533628		0.882867	0.0367327
0.804654	0.0535686		0.87195	0.0410744
0.81289	0.0532238		0.879572	0.0367443
0.803222	0.0536361		0.869689	0.0414051
0.810949	0.0535211		0.877605	0.0367403
0.800501	0.0538796		0.868305	0.0412622
0.80941	0.0535977		0.876227	0.0367674
0.798188	0.0536498		0.866144	0.0417258
0.807742	0.0531354		0.874383	0.0369928
0.796671	0.0537094		0.863735	0.042336
0.806017	0.053363		0.871679	0.0369606
0.794021	0.0534406		0.861746	0.0416894
0.803223	0.0534332		0.870789	0.0368559
0.791478	0.0535606		0.861488	0.0419122
0.801066	0.0532067		0.87109	0.036788
0.79008	0.0532361		0.86138	0.0412418
0.798121	0.05314		0.870379	0.0366198
0.788423	0.0530785		0.861009	0.0414468
0.796513	0.0530936		0.870696	0.036866
0.78545	0.0532989		0.86008	0.0409297
0.795839	0.0530921		0.869366	0.0364811
0.784184	0.0535569		0.861407	0.0414263
0.79264	0.0533156		0.870043	0.0363886
0.781482	0.0534063		0.860598	0.0410638
0.789355	0.0533216		0.87003	0.0365706
0.777879	0.0535622		0.860748	0.041379
0.786972	0.0534735		0.869727	0.0368524
0.776337	0.0536884		0.861423	0.0415419
0.786689	0.0536511		0.869307	0.0374359
0.776087	0.0539474		0.859907	0.0417275
0.78674	0.0542169		0.86803	0.0374172
0.774957	0.0546652		0.859302	0.0415015
0.785077	0.0543993		0.868034	0.0372255
0.774806	0.0546949		0.859542	0.041527
0.785297	0.0545982		0.868617	0.0376763
0.77284	0.0547305		0.860821	0.041699
0.781249	0.0545972		0.8706	0.0377764
0.769706	0.0550582		0.860321	0.0420166
0.777049	0.0552147		0.869043	0.0382775
0.766356	0.0554612		0.857519	0.042024
0.773808	0.0551874		0.866208	0.0382923
0.761741	0.0559194		0.856125	0.0422153
0.769942	0.0557427		0.86404	0.0384898
0.758179	0.0565862		0.855134	0.0423641
0.767044	0.0562127		0.86291	0.0379917
0.757175	0.0571617		0.852688	0.042415
0.768099	0.0567499		0.861139	0.0387082
0.757699	0.057568		0.848994	0.0426102
0.767912	0.0570715		0.858371	0.0387767
0.756409	0.057783		0.848254	0.0428874
0.765063	0.0569351		0.854729	0.0391165
0.753206	0.0576531		0.843937	0.0434475
0.760842	0.0568137		0.853783	0.0396385
0.749513	0.0575211		0.843329	0.0431715
0.757148	0.0562415		0.851328	0.0401168
0.745156	0.0574261		0.842074	0.0437719
0.75428	0.0565486		0.848717	0.0400795
0.743057	0.0576073		0.838398	0.043967
0.753093	0.0565245		0.845139	0.0404483
0.743466	0.0576039		0.835138	0.0445758
0.753176	0.0568898		0.842613	0.0407201
0.743	0.0578187		0.833253	0.0446804
0.751839	0.0567158		0.840944	0.0409585
0.742296	0.0578343		0.830556	0.0452878
0.752214	0.0566027		0.837823	0.0416602
0.742359	0.057442		0.827857	0.0460862
0.752269	0.0565626		0.837434	0.0420298
0.74266	0.0577174		0.826925	0.0470344
0.751515	0.0567584		0.835478	0.0430941
0.739306	0.057825		0.824538	0.0478372
0.74784	0.0571166		0.832657	0.043765
0.737864	0.0579701		0.82197	0.0483162
0.744857	0.0572723		0.829762	0.0443849
0.735522	0.0581781		0.820566	0.0487332
0.744487	0.0576821		0.827995	0.0445965
0.735387	0.0586383		0.816002	0.0492463
0.745378	0.0579316		0.824904	0.0454807
0.735721	0.0586805		0.815515	0.0491848
0.746214	0.05839		0.823202	0.0453801
0.735253	0.0588104		0.815181	0.0494841
0.743271	0.0583965		0.822238	0.0458468
0.731514	0.0589678		0.812617	0.049695
0.741526	0.0586168		0.820921	0.0462922
0.730558	0.0591275		0.811416	0.0500932
0.739665	0.0584317		0.817737	0.0466548
0.729698	0.0595769		0.807991	0.0508348
0.738854	0.0590472		0.815555	0.0474385
0.727613	0.059717		0.806383	0.0510171
0.736467	0.0593496		0.814218	0.0474111
0.724829	0.0598713		0.803919	0.0517977
0.735674	0.0595978		0.811882	0.0483322
0.724103	0.0595908		0.802704	0.0525539
0.733382	0.0592282		0.810712	0.0489103
0.723124	0.0596527		0.802929	0.0526472
0.730854	0.0593216		0.81164	0.0493697
0.720314	0.0600404		0.802693	0.0531858
0.730769	0.059717		0.810565	0.0491644
0.719555	0.0602234		0.803104	0.0530126
0.727869	0.0596717		0.811486	0.0492865
0.716674	0.060487		0.802959	0.0534764
0.725529	0.0599337		0.810587	0.0506152
0.714983	0.0606221		0.800669	0.0548502
0.723016	0.0600919		0.807647	0.0514006
0.713966	0.0610498		0.799124	0.0554324
0.72371	0.0605457		0.806942	0.0524966
0.712581	0.0612958		0.798005	0.0558963
0.722738	0.0607146		0.80435	0.0527041
0.712278	0.0616403		0.796176	0.0563803
0.721358	0.0607568		0.803398	0.0531131
0.71111	0.0614659		0.794785	0.0566661
0.720811	0.0610989		0.801519	0.0538051
0.709546	0.0621972		0.790859	0.0576699
0.720044	0.0614186		0.797453	0.0543108
0.70898	0.0621584		0.788078	0.0580313
0.71813	0.0618967		0.794625	0.0547205
0.708085	0.062728		0.785543	0.0582842
0.717598	0.0621032		0.791769	0.0556767
0.708881	0.0630861		0.782241	0.0592223
0.717856	0.0623666		0.788353	0.0561741
0.708171	0.0632312		0.778178	0.0605866
0.718303	0.0625196		0.782501	0.0575339
0.709003	0.063645		0.774558	0.0616762
0.716678	0.0630288		0.778838	0.0583226
0.706127	0.0642537		0.76926	0.0621379
0.716197	0.0635362		0.775719	0.0585146
0.706002	0.0646623		0.764846	0.0631436
0.712799	0.0636328		0.770774	0.0591968
0.702237	0.0648471		0.761777	0.0639087
0.711895	0.0642334		0.7673	0.0598031
0.701129	0.0650255		0.758581	0.064579
0.709967	0.0642114		0.765209	0.0610038
0.700128	0.0652949		0.756393	0.0655124
0.708222	0.0646117		0.762776	0.0617568
0.697693	0.0654042		0.753173	0.0659788
0.708107	0.0645354		0.760541	0.0619365
0.697641	0.0654484		0.751341	0.0665944
0.706773	0.0647375		0.758454	0.0622872
0.695372	0.0655383		0.749711	0.066695
0.705597	0.0647381		0.75663	0.0626842
0.696621	0.0658844		0.748692	0.0666966
0.704224	0.0647208		0.755948	0.0623909
0.695211	0.0656935		0.746912	0.0665436
0.703031	0.0648602		0.754001	0.0626239
0.693461	0.0660108		0.747111	0.0668662
0.70101	0.0651966		0.753489	0.0630882
0.691847	0.0663236		0.748336	0.0670388
0.702345	0.0659247		0.753368	0.0635603
0.69054	0.066742		0.743971	0.0673086
0.700737	0.0661453		0.752342	0.0639255
0.691511	0.0668754		0.744294	0.0680738
0.700674	0.0662211		0.750669	0.0643665
0.690163	0.0667921		0.742986	0.0681369
0.697873	0.0664428		0.751193	0.0643714
0.688168	0.0670758		0.743657	0.0679181
0.69627	0.0667621		0.74967	0.0646946
0.6878	0.0675564		0.741924	0.0683905
0.696471	0.0671397		0.749452	0.06514
0.685315	0.0681006		0.74099	0.0689219
0.693935	0.0678051		0.748547	0.065687
0.683283	0.0687137		0.740278	0.0696766
0.691303	0.0683889		0.746437	0.0666201
0.678955	0.0693497		0.738763	0.0705134
0.687108	0.0687673		0.745691	0.0676312
0.676994	0.0701544		0.7377	0.0720783
0.68477	0.0696808		0.744265	0.0686194
0.674402	0.0705894		0.735515	0.0723548
0.681323	0.0700213		0.74368	0.0683831
0.670375	0.0711879		0.732317	0.0725127
0.677045	0.0701691		0.739407	0.0690947
0.665458	0.0710222		0.731319	0.0730366
0.673882	0.0705756		0.739301	0.0698972
0.662948	0.0715632		0.729862	0.0737459
0.672058	0.0710127		0.737602	0.0704547
0.660711	0.0723462		0.728804	0.0746855
0.668247	0.0717837		0.735764	0.0712208
0.657734	0.0730861		0.726154	0.0757632
0.665982	0.0726516		0.731522	0.0722144
0.653867	0.0740207		0.723368	0.0761868
0.659575	0.0730366		0.730532	0.0724192
0.647812	0.0745586		0.720753	0.076045
0.656146	0.0735501		0.728815	0.0724753
0.643895	0.0748212		0.720608	0.0762386
0.652007	0.0738757		0.727398	0.0728929
0.642649	0.0751643		0.720016	0.0766951
0.650117	0.0745024		0.725006	0.0735931
0.640236	0.0758563		0.717343	0.0774533
0.64883	0.0749839		0.722808	0.0739971
0.637541	0.0765586		0.713976	0.0776777
0.645163	0.0756885		0.72131	0.0744165
0.636027	0.0767085		0.711872	0.0788088
0.643363	0.0761369		0.719391	0.0751668
0.633975	0.0774375		0.711923	0.07885
0.64283	0.0768612		0.71901	0.0756961
0.631988	0.0776752		0.71004	0.0794668
0.639308	0.0774171		0.717808	0.0756354
0.628672	0.0784784		0.710108	0.0795167
0.635564	0.0779213		0.717111	0.0758219
0.624607	0.0793206		0.708303	0.0795919
0.634276	0.0782763		0.715667	0.0762082
0.623445	0.0797958		0.708488	0.0797087
0.632902	0.0791082		0.716475	0.0767324
0.624438	0.0806014		0.708655	0.0804422
0.632516	0.0798634		0.715032	0.0776069
0.622408	0.0810337		0.707861	0.080932
0.632019	0.0800687		0.713941	0.0779315
0.620552	0.0814462		0.706005	0.0813261
0.625977	0.0808904		0.712186	0.0779928
0.617102	0.0818229		0.704664	0.081288
0.624733	0.0813742		0.710838	0.0782501
0.614525	0.0830186		0.7041	0.0810953
0.62501	0.0820514		0.710449	0.0785469
0.61449	0.083396		0.701562	0.0816302
0.62073	0.0829247		0.710278	0.0789049
0.613996	0.0840467		0.702704	0.0819392
0.621995	0.0834921		0.708054	0.0787535
0.61198	0.0849737		0.700609	0.0817854
0.620221	0.0844399		0.707603	0.0789905
0.611107	0.085583		0.698136	0.0822432
0.619513	0.0852557		0.704278	0.0795723
0.609874	0.0857781		0.697226	0.0827096
0.620776	0.0852145		0.704165	0.0798513
0.609065	0.0869906		0.696388	0.0826128
0.61686	0.0860393		0.70262	0.0801818
0.607084	0.0871571		0.694788	0.0829073
0.616826	0.0864126		0.703847	0.0806167
0.606511	0.0873881		0.694994	0.0832605
0.615671	0.086505		0.700128	0.0809293
0.604574	0.0880475		0.693233	0.083731
0.614765	0.0871631		0.700379	0.0817119
0.605976	0.087827		0.693043	0.0846375
0.614417	0.0874107		0.700245	0.082451
0.60563	0.0880816		0.691398	0.0852146
0.614115	0.0868107		0.6977	0.083547
0.602519	0.0884282		0.690384	0.086389
0.612086	0.0875599		0.697503	0.0840467
0.603056	0.0885315		0.688636	0.0871104
0.612103	0.0877036		0.69505	0.0848556
0.601992	0.0889771		0.686901	0.0881012
0.610675	0.0875604		0.692638	0.085568
0.600434	0.0890889		0.685704	0.088487
0.607991	0.0875223		0.693547	0.086279
0.599922	0.0882136		0.685944	0.0889378
0.608322	0.0875074		0.69204	0.086778
0.598021	0.0885375		0.684177	0.0895709
0.608329	0.0868149		0.691909	0.0876726
0.599339	0.0878056		0.684171	0.0901429
0.609835	0.0865067		0.689883	0.0876653
0.600888	0.0871134		0.681123	0.0905319
0.610504	0.0859529		0.687566	0.0881065
0.600912	0.0869151		0.679976	0.0909293
0.612125	0.0856136		0.684362	0.0882974
0.602715	0.0864203		0.675975	0.0905926
0.612513	0.0850363		0.680606	0.0881826
0.603836	0.085514		0.673327	0.0906542
0.6128	0.0846447		0.680044	0.0881662
0.603968	0.0856086		0.672685	0.0901616
0.612992	0.0840527		0.679398	0.0875694
0.604785	0.0842296		0.672553	0.0902027
0.613924	0.0832896		0.679381	0.087257
0.604091	0.0840926		0.671	0.089641
0.613782	0.083179		0.679593	0.0872866
0.605439	0.0842417		0.671736	0.0900739
0.615478	0.0828948		0.677545	0.0876479
0.60661	0.0839158		0.669732	0.089738
0.615322	0.0832794		0.677345	0.0877495
0.607177	0.0839378		0.66967	0.0901273
0.615826	0.0828632		0.676788	0.0876015
0.606526	0.0837193		0.668306	0.0900429
0.617531	0.0827953		0.675591	0.0883416
0.607435	0.0837371		0.667926	0.0907761
0.617661	0.0831738		0.673845	0.0885178
0.608492	0.0840098		0.668695	0.0907436
0.616923	0.0829683		0.675639	0.0886111
0.606923	0.0837297		0.669404	0.0910395
0.614762	0.0834776		0.676184	0.0892062
0.606986	0.0846144		0.670338	0.0912081
0.614492	0.0843746		0.677334	0.0894719
0.606615	0.0852966		0.670923	0.0914282
0.616841	0.0846561		0.678303	0.089777
0.608586	0.085661		0.669955	0.0918383
0.615748	0.0853626		0.675087	0.0896475
0.607478	0.086383		0.668001	0.0922007
0.615692	0.0856402		0.674849	0.090216
0.607056	0.0859083		0.665749	0.0923648
0.615116	0.0855049		0.673066	0.0901343
0.604812	0.0858997		0.665247	0.0921739
0.615038	0.0852301		0.67072	0.0904751
0.604319	0.0857514		0.662479	0.0923138
0.612436	0.0851243		0.670454	0.0904542
0.602961	0.086103		0.663167	0.0927875
0.610646	0.085658		0.669274	0.0906246
0.600345	0.0862775		0.662209	0.0926932
0.608053	0.0857357		0.667617	0.0904593
0.597388	0.0863677		0.661107	0.0927252
0.604969	0.0860686		0.665551	0.0906338
0.59636	0.0871281		0.657673	0.0929907
0.604071	0.0867634		0.662622	0.0907976
0.595809	0.0871295		0.654642	0.0926154
0.602802	0.087012		0.660636	0.0904979
0.592365	0.0872809		0.653843	0.092412
0.599072	0.0866236		0.659656	0.0904382
0.587112	0.0873159		0.653122	0.0926591
0.595559	0.086924		0.66041	0.0906666
0.585835	0.087808		0.655117	0.0927146
0.592145	0.0872627		0.662065	0.0903916
0.582958	0.0879946		0.656097	0.0924675
0.591466	0.0879451		0.663537	0.0906394
0.580706	0.0885918		0.656385	0.0925352
0.589444	0.0886049		0.662409	0.0905907
0.578387	0.0895178		0.656136	0.0923912
0.588109	0.0892875		0.663269	0.0906558
0.58006	0.0901558		0.654219	0.092519
0.586916	0.089791		0.660334	0.0906531
0.578153	0.0906799		0.652721	0.0926197
0.584258	0.0904142		0.659281	0.0907739
0.576735	0.0916781		0.651369	0.0928064
0.585161	0.0914306		0.658593	0.0912782
0.575322	0.0923295		0.65181	0.0929706
0.584629	0.0918512		0.659699	0.0911933
0.575097	0.0927863		0.653287	0.0930962
0.582535	0.0925237		0.661054	0.0914852
0.572293	0.0931918		0.653975	0.0934698
0.581002	0.0928818		0.658767	0.091884
0.570957	0.0936779		0.652662	0.0939156
0.580115	0.0938542		0.658649	0.0923172
0.569945	0.094606		0.651755	0.0938934
0.576432	0.0940152		0.657746	0.0925873
0.568257	0.0953101		0.650981	0.0944047
0.576532	0.0951172		0.656204	0.0929198
0.567226	0.095821		0.64769	0.094833
0.574804	0.0954371		0.653011	0.0931626
0.565029	0.096583		0.64692	0.0951751
0.57411	0.0961446		0.652374	0.0938523
0.565227	0.097368		0.644029	0.0953676
0.572041	0.0968974		0.650202	0.0938043
0.562265	0.0979072		0.643111	0.0955182
0.569903	0.0974516		0.649268	0.0937035
0.561096	0.098216		0.641341	0.095225
0.567085	0.0977464		0.647637	0.0936528
0.557285	0.0986108		0.640248	0.094972
0.565088	0.0977189		0.644689	0.0935256
0.554685	0.0990337		0.636913	0.0955718
0.563151	0.0982986		0.643897	0.0938314
0.554644	0.0994279		0.635097	0.0954237
0.563776	0.0987645		0.641893	0.0934907
0.554747	0.0997688		0.635351	0.0951303
0.564322	0.0990707		0.641899	0.0934695
0.554528	0.0995657		0.633526	0.0949103
0.563159	0.0987381		0.639912	0.0932377
0.555653	0.0998554		0.631155	0.0946384
0.562561	0.099175		0.637084	0.0932912
0.552668	0.0997835		0.629639	0.0946815
0.560646	0.0992936		0.63668	0.0930746
0.551436	0.100548		0.629249	0.0942414
0.560362	0.0993602		0.636451	0.0924188
0.550524	0.100431		0.628688	0.0938136
0.55772	0.099483		0.634273	0.0920946
0.549769	0.100545		0.62888	0.0941602
0.55911	0.0994857		0.633692	0.0925159
0.55012	0.100424		0.626581	0.0940912
0.558209	0.0996733		0.633237	0.0924853
0.549642	0.100513		0.627196	0.0941514
0.557562	0.0996914		0.631905	0.0926304
0.55068	0.100995		0.626332	0.0941001
0.560845	0.100401		0.63292	0.0919149
0.551409	0.101148		0.625043	0.0935093
0.558531	0.100389		0.63155	0.0919226
0.549536	0.101182		0.624327	0.0937665
0.558136	0.100708		0.62961	0.0916555
0.547931	0.101405		0.621844	0.0929288
0.557261	0.101086		0.626528	0.0910615
0.548079	0.101685		0.617849	0.0926238
0.555684	0.101468		0.622944	0.0908136
0.547945	0.101834		0.616726	0.0924141
0.554979	0.101425		0.622651	0.0907485
0.546645	0.10227		0.614841	0.0920312
0.555353	0.101603		0.621525	0.090494
0.546519	0.101989		0.614146	0.0925556
0.554103	0.101573		0.621001	0.0907508
0.545574	0.102074		0.61431	0.0923878
0.551691	0.101597		0.619543	0.0903497
0.542088	0.101945		0.613678	0.0917301
0.551545	0.10174		0.621315	0.0901108
0.542467	0.102375		0.614663	0.0915816
0.550104	0.102127		0.620654	0.0897867
0.5414	0.103105		0.615492	0.0913851
0.547139	0.102261		0.621731	0.0898743
0.536001	0.102883		0.614259	0.0913571
0.542978	0.102831		0.62121	0.0902166
0.535121	0.10362		0.613861	0.0918927
0.542859	0.103031		0.620501	0.090364
0.532193	0.104269		0.613716	0.0918955
0.540027	0.104071		0.620448	0.090537
0.530419	0.104881		0.615209	0.0921997
0.53777	0.104574		0.623497	0.0913044
0.530516	0.105147		0.618381	0.0926292
0.536461	0.104929		0.624633	0.0915366
0.528425	0.105801		0.617696	0.09294
0.536379	0.105183		0.624199	0.0918659
0.527562	0.106204		0.616776	0.0933301
0.535311	0.106133		0.622558	0.0920133
0.527067	0.107009		0.615377	0.0934052
0.535313	0.106617		0.620605	0.0914223
0.528118	0.107697		0.614481	0.0932692
0.536251	0.107094		0.619564	0.0918209
0.525468	0.107996		0.611441	0.0932702
0.534095	0.107637		0.618377	0.0919512
0.524641	0.108092		0.609487	0.0937627
0.533846	0.107438		0.616384	0.0922644
0.524792	0.107993		0.608505	0.0939635
0.533403	0.10759		0.615653	0.0928475
0.526172	0.108088		0.608184	0.0939224
0.532532	0.107528		0.615108	0.0927123
0.523038	0.108214		0.607301	0.09415
0.532407	0.107303		0.614151	0.0934436
0.523485	0.108032		0.605641	0.0948402
0.530469	0.107924		0.610907	0.0932115
0.522448	0.108169		0.602447	0.0944364
0.52748	0.107796		0.608107	0.0930033
0.521077	0.108216		0.601108	0.0947382
0.530004	0.107421		0.608046	0.093213
0.522587	0.108034		0.600759	0.0945906
0.529968	0.107514		0.609321	0.0932624
0.521397	0.10808		0.602599	0.0943904
0.530323	0.107368		0.609841	0.093431
0.52089	0.108197		0.603121	0.0948471
0.529037	0.107456		0.609754	0.0933647
0.521352	0.108066		0.602079	0.0946758
0.530172	0.10717		0.608702	0.0932452
0.521623	0.107501		0.600404	0.094685
0.53082	0.107248		0.609333	0.0929489
0.520988	0.107819		0.602983	0.0942481
0.53198	0.107934		0.610978	0.0929794
0.524316	0.108123		0.603328	0.0943311
0.532235	0.107703		0.610039	0.0932522
0.526191	0.108236		0.602143	0.0939194
0.534631	0.108105		0.608994	0.0923222
0.527585	0.108688		0.601406	0.0929503
0.534321	0.108151		0.609398	0.0915999
0.528416	0.108347		0.603362	0.0926788
0.535683	0.108377		0.609768	0.0915795
0.52895	0.108995		0.602375	0.0927919
0.535629	0.108311		0.611171	0.0912578
0.526231	0.109079		0.602736	0.0918333
0.533589	0.108796		0.610387	0.0908579
0.525986	0.108966		0.602715	0.0916833
0.534115	0.108433		0.609923	0.0908097
0.525535	0.109147		0.603542	0.0913195
0.533215	0.108666		0.610319	0.0903358
0.525091	0.109421		0.603457	0.0914953
0.533828	0.109422		0.610868	0.0903729
0.523855	0.110098		0.604233	0.0913821
0.530525	0.109787		0.613031	0.0900983
0.522551	0.110158		0.604187	0.0911409
0.52962	0.109411		0.609537	0.0905611
0.51952	0.109842		0.601095	0.0916372
0.527136	0.109857		0.607309	0.0900587
0.518223	0.11007		0.599556	0.0912413
0.523655	0.109796		0.608695	0.0903668
0.515274	0.110005		0.601182	0.0910282
0.522605	0.109239		0.60812	0.0904497
0.514908	0.109685		0.599896	0.0915275
0.52172	0.109172		0.606182	0.0906456
0.513422	0.109689		0.599848	0.0916773
0.520477	0.108971		0.606114	0.0903748
0.512494	0.110217		0.597023	0.091336
0.519436	0.109706		0.604287	0.090422
0.509816	0.110045		0.596318	0.0911039
0.517784	0.109686		0.602799	0.0901053
0.507111	0.110087		0.59453	0.090612
0.51503	0.109687		0.601388	0.0900508
0.507081	0.109914		0.594801	0.0912033
0.513291	0.109112		0.602245	0.09046
0.505358	0.109563		0.595488	0.0914693
0.513672	0.10939		0.600336	0.0905425
0.506887	0.10982		0.591403	0.0908617
0.514105	0.109454		0.598942	0.0901621
0.505227	0.110408		0.59269	0.0903226
0.512616	0.109869		0.598964	0.08946
0.502862	0.110761		0.591924	0.0906049
0.510182	0.110602		0.599955	0.0898359
0.50091	0.110959		0.591961	0.0905214
0.50913	0.110039		0.598333	0.0901963
0.498672	0.111421		0.592742	0.0906253
0.507633	0.110908		0.599295	0.0898613
0.498345	0.111648		0.592765	0.0900245
0.505388	0.110791		0.598736	0.0893482
0.498106	0.111371		0.591727	0.0902456
0.505325	0.110336		0.598385	0.0895905
0.497296	0.110852		0.590487	0.0901509
0.506565	0.110066		0.598833	0.0903952
0.497667	0.111211		0.591473	0.0908848
0.505494	0.110751		0.599862	0.0903015
0.497586	0.111146		0.591517	0.0905252
0.505166	0.111093		0.597404	0.0893275
0.497084	0.111866		0.58965	0.0898945
0.503539	0.111763		0.594233	0.0892263
0.495872	0.112177		0.588812	0.0898153
0.500674	0.111714		0.595551	0.0896391
0.492859	0.112582		0.589491	0.0896337
0.500725	0.112044		0.595363	0.0887183
0.492055	0.112546		0.587241	0.0888889
0.500447	0.111593		0.596384	0.0886443
0.494655	0.112336		0.589772	0.0886715
0.502971	0.111902		0.595602	0.0880713
0.495252	0.113032		0.588046	0.0881052
0.505375	0.112017		0.593398	0.0878818
0.496208	0.112938		0.584659	0.0877123
0.504737	0.112436		0.590933	0.0876132
0.496964	0.112979		0.584422	0.0877817
0.504911	0.112901		0.590048	0.0870021
0.497697	0.113401		0.582288	0.0870848
0.505679	0.113229		0.589728	0.0867393
0.496364	0.113832		0.581034	0.0865784
0.504681	0.113305		0.587751	0.0860981
0.497653	0.113501		0.580441	0.0869383
0.503232	0.11312		0.586621	0.0868755
0.495964	0.112994		0.578383	0.0870827
0.50429	0.112318		0.585958	0.0867195
0.496233	0.112746		0.578848	0.0869362
0.503538	0.112196		0.584533	0.086663
0.497023	0.112522		0.577697	0.0870584
0.5053	0.111799		0.584256	0.0874157
0.497173	0.112071		0.578003	0.0879758
0.504322	0.111459		0.584006	0.0880043
0.497318	0.111742		0.575917	0.0876955
0.503641	0.111549		0.581627	0.0878837
0.494222	0.111934		0.575134	0.0884921
0.50209	0.111227		0.581569	0.0879803
0.49394	0.112027		0.574153	0.088122
0.502842	0.111597		0.581839	0.0882427
0.493556	0.112044		0.574713	0.0887141
0.501434	0.112188		0.581718	0.088282
0.493073	0.111992		0.575348	0.0883006
0.501251	0.111704		0.583005	0.0883855
0.49357	0.112342		0.575371	0.0883784
0.501089	0.112		0.582137	0.0880391
0.49215	0.112265		0.574715	0.0880639
0.498091	0.112041		0.580592	0.0877674
0.491007	0.112655		0.574574	0.0872276
0.499167	0.113022		0.581967	0.087232
0.489866	0.113544		0.573689	0.0868743
0.497779	0.112961		0.580364	0.0864281
0.48926	0.113404		0.574552	0.0867549
0.496003	0.113141		0.580991	0.0866741
0.487212	0.113789		0.572678	0.0860287
0.494668	0.113426		0.578622	0.0860045
0.487822	0.114616		0.5727	0.0855731
0.494691	0.114433		0.578073	0.0855861
0.485625	0.114933		0.570734	0.0849554
0.494141	0.114602		0.576705	0.0845071
0.485691	0.115316		0.569133	0.084521
0.49326	0.114806		0.576682	0.0848727
0.484128	0.115195		0.57113	0.0845411
0.492648	0.114924		0.577704	0.0847395
0.484222	0.115101		0.571326	0.0847921
0.491032	0.1153		0.577654	0.0852364
0.481878	0.115709		0.569105	0.0847542
0.488844	0.115168		0.57596	0.0854435
0.481001	0.115298		0.569912	0.0847959
0.489643	0.115027		0.57578	0.0850897
0.484758	0.115514		0.568217	0.0846079
0.491405	0.115286		0.574861	0.0853523
0.485193	0.115244		0.56744	0.0854623
0.492321	0.114877		0.574738	0.0857181
0.485428	0.115199		0.565858	0.0853927
0.492796	0.114464		0.572282	0.0855759
0.486137	0.115134		0.564548	0.0850093
0.491871	0.114809		0.570664	0.0854762
0.485755	0.115077		0.565275	0.0852388
0.493495	0.114388		0.56991	0.0851158
0.48766	0.114412		0.563631	0.0848582
0.495354	0.113553		0.571065	0.0853972
0.488603	0.113611		0.563932	0.0853333
0.494787	0.113187		0.571927	0.0854738
0.48823	0.113495		0.563735	0.0851646
0.495594	0.112681		0.56884	0.0854991
0.488167	0.113055		0.562703	0.084493
0.495865	0.112436		0.569241	0.0852542
0.489126	0.112362		0.561948	0.0851231
0.496299	0.112085		0.567985	0.0852302
0.489098	0.112153		0.561123	0.0851522
0.497884	0.112572		0.56707	0.0854621
0.488313	0.112109		0.560997	0.0849983
0.494563	0.112195		0.566826	0.0849947
0.486193	0.112198		0.559235	0.0843702
0.491953	0.111944		0.568522	0.0848133
0.484704	0.112626		0.561643	0.0846282
0.490761	0.112077		0.568485	0.085078
0.484197	0.113059		0.561885	0.0845939
0.49203	0.112549		0.569461	0.085078
0.486541	0.112397		0.562587	0.0844285
0.493877	0.112313		0.569247	0.0850508
0.486226	0.112253		0.563451	0.0847183
0.49228	0.111637		0.570175	0.0854898
0.486959	0.111848		0.564352	0.0849027
0.493818	0.111671		0.570438	0.0853356
0.487272	0.112038		0.561953	0.0846785
0.492661	0.111608		0.569455	0.0854918
0.486633	0.112		0.562927	0.085002
0.492896	0.111388		0.56915	0.0858715
0.48497	0.111799		0.561194	0.0851164
0.49066	0.111966		0.567201	0.0853218
0.484141	0.112367		0.561366	0.0846876
0.492159	0.112531		0.568159	0.0850175
0.483934	0.112444		0.5595	0.0840215
0.492332	0.113128		0.566882	0.0850973
0.486315	0.112773		0.560813	0.0842478
0.492111	0.112293		0.567845	0.0852749
0.485117	0.112694		0.559247	0.0844826
0.492261	0.112274		0.565351	0.0850434
0.484433	0.112834		0.558721	0.0839012
0.491212	0.112173		0.564817	0.0845441
0.482729	0.112287		0.555835	0.083688
0.488696	0.112523		0.561674	0.0844199
0.482122	0.112969		0.556796	0.0838234
0.487921	0.11266		0.561077	0.0844248
0.480362	0.113381		0.555437	0.0836813
0.486154	0.11302		0.559708	0.0842696
0.477141	0.113394		0.552547	0.0835532
0.485313	0.112821		0.559089	0.0839542
0.479258	0.113328		0.552532	0.0829122
0.483494	0.113034		0.557731	0.083623
0.476173	0.11309		0.550947	0.0828084
0.484172	0.112944		0.557832	0.0838269
0.477469	0.112722		0.550463	0.0828439
0.484082	0.112587		0.55717	0.0836032
0.475453	0.112781		0.549751	0.0829788
0.482284	0.112941		0.556451	0.0839242
0.474343	0.112714		0.549441	0.0835743
0.477819	0.112848		0.555172	0.0846165
0.471782	0.112966		0.548323	0.0834061
0.477947	0.112947		0.555446	0.0839491
0.471273	0.113023		0.548904	0.0831354
0.478394	0.113015		0.556257	0.0847688
0.47145	0.113487		0.551186	0.0843274
0.477239	0.113605		0.558351	0.0854498
0.471444	0.114093		0.55167	0.0844127
0.476763	0.113333		0.556652	0.0852031
0.472233	0.113869		0.552017	0.0845172
0.477436	0.113907		0.557737	0.0855774
0.470214	0.114933		0.551708	0.0842704
0.477421	0.115016		0.558235	0.0853137
0.469519	0.115656		0.550743	0.0842208
0.475892	0.115399		0.557961	0.0850593
0.469866	0.115915		0.551108	0.0838595
0.475848	0.116165		0.556797	0.0851731
0.467305	0.116563		0.550615	0.0838841
0.474955	0.116072		0.557133	0.0852658
0.468341	0.116478		0.550194	0.0837479
0.475986	0.115918		0.556841	0.0854834
0.467839	0.115798		0.550091	0.0839031
0.475053	0.115668		0.555879	0.0847054
0.469581	0.115834		0.548464	0.0838541
0.47551	0.115766		0.554883	0.0848532
0.469892	0.116024		0.547493	0.0836263
0.475542	0.116036		0.553583	0.084675
0.467959	0.115712		0.544822	0.0826626
0.475687	0.115863		0.550766	0.083753
0.469166	0.116023		0.544787	0.0822924
0.474256	0.115334		0.550466	0.0838385
0.467834	0.116001		0.545376	0.0828168
0.473039	0.116325		0.551094	0.0837292
0.467938	0.116246		0.544546	0.0824828
0.475144	0.116047		0.549697	0.0840365
0.469111	0.115792		0.54251	0.082699
0.474925	0.115782		0.54914	0.0840536
0.469377	0.115515		0.541278	0.0828194
0.475195	0.115724		0.546259	0.083651
0.46907	0.115886		0.540651	0.0825012
0.475056	0.116315		0.547751	0.0836839
0.467022	0.11619		0.541542	0.0823296
0.47519	0.116134		0.548239	0.0838853
0.467521	0.11643		0.542411	0.0822769
0.473906	0.117006		0.549038	0.0833132
0.466723	0.11675		0.5427	0.0820367
0.470962	0.117006		0.549737	0.0831252
0.46569	0.117057		0.544305	0.0817676
0.471815	0.117362		0.549331	0.0833993
0.465997	0.117371		0.5459	0.0820653
0.472786	0.117899		0.55257	0.0839709
0.464385	0.117567		0.546171	0.0823049
0.472201	0.117786		0.552633	0.0840789
0.465506	0.117749		0.546252	0.0817699
0.4705	0.117548		0.551007	0.0833618
0.464134	0.117116		0.545108	0.0819767
0.470271	0.117136		0.551497	0.0835699
0.463339	0.117216		0.545935	0.0816655
0.470024	0.117564		0.551929	0.0833479
0.462676	0.117073		0.544894	0.0817655
0.466899	0.117485		0.551391	0.0838379
0.460617	0.117192		0.546225	0.0819742
0.464837	0.116895		0.551606	0.0837986
0.458925	0.116454		0.544429	0.0818496
0.463621	0.117082		0.549613	0.0834241
0.456797	0.117167		0.542849	0.0823736
0.463971	0.117463		0.548495	0.0841324
0.456606	0.117681		0.540792	0.0824882
0.464063	0.118169		0.546642	0.0842429
0.458968	0.11866		0.540374	0.0827799
0.462587	0.118765		0.543927	0.0843307
0.456932	0.119051		0.539535	0.0827302
0.460207	0.118678		0.542095	0.0841304
0.45417	0.118773		0.536147	0.0822766
0.459393	0.118531		0.540427	0.0839558
0.451496	0.118803		0.533761	0.0818219
0.457528	0.118589		0.539102	0.0834153
0.451993	0.118795		0.533197	0.081905
0.456706	0.118114		0.536381	0.0833981
0.449811	0.11893		0.530349	0.0818905
0.455596	0.118453		0.535544	0.0830399
0.447975	0.118436		0.528846	0.0810918
0.454802	0.118685		0.534495	0.082877
0.448456	0.118917		0.528124	0.0808675
0.455045	0.118656		0.53337	0.0831163
0.449755	0.118926		0.527186	0.0808897
0.454921	0.118805		0.532946	0.0825321
0.449815	0.118734		0.52551	0.0810794
0.455329	0.118856		0.52871	0.0819613
0.446745	0.119171		0.523005	0.0800399
0.454088	0.118689		0.5293	0.0821072
0.446844	0.118893		0.523772	0.0803462
0.451763	0.118458		0.52866	0.0817592
0.446879	0.118474		0.52249	0.0803619
0.452166	0.118208		0.526386	0.0814456
0.446828	0.118635		0.519996	0.0797512
0.452042	0.118349		0.525531	0.0817049
0.446849	0.118701		0.519956	0.0800882
0.453292	0.118189		0.524373	0.0813903
0.447946	0.118708		0.518189	0.0799407
0.45209	0.11858		0.524128	0.081395
0.447637	0.118976		0.51973	0.0801088
0.45186	0.118501		0.523716	0.0819928
0.446298	0.118856		0.517498	0.0807754
0.451348	0.119326		0.524394	0.0827303
0.446032	0.119305		0.516758	0.0809035
0.452122	0.119221		0.522004	0.0823165
0.44667	0.119505		0.516651	0.0803776
0.452092	0.119785		0.521865	0.0821463
0.447757	0.119703		0.516532	0.0806166
0.453059	0.119833		0.522868	0.0818824
0.444905	0.119443		0.516654	0.0807129
0.451958	0.11961		0.520957	0.0826788
0.446597	0.119673		0.515189	0.0803016
0.452188	0.119897		0.520597	0.0818567
0.447121	0.119861		0.515557	0.079994
0.451815	0.120025		0.521188	0.080644
0.448135	0.1199		0.51606	0.0795126
0.45428	0.12012		0.52063	0.0812709
0.449108	0.119824		0.515088	0.0797795
0.45526	0.120108		0.52005	0.0809877
0.450661	0.120075		0.515363	0.0800149
0.455023	0.120546		0.52051	0.0809375
0.45029	0.119948		0.516377	0.0797889
0.454729	0.120016		0.521239	0.0813503
0.450517	0.11985		0.515515	0.0792941
0.455846	0.119991		0.521284	0.0803098
0.450114	0.11938		0.515394	0.0790871
0.455312	0.119954		0.522018	0.080789
0.450685	0.119896		0.517351	0.0793922
0.453577	0.120308		0.522444	0.080964
0.448896	0.120212		0.517231	0.0795412
0.452852	0.120692		0.52248	0.0814189
0.446652	0.120571		0.518448	0.0797717
0.45387	0.120735		0.525536	0.0809731
0.447644	0.120333		0.520594	0.0794386
0.451543	0.120809		0.525438	0.0816056
0.445273	0.120466		0.518929	0.0798616
0.448818	0.120495		0.524049	0.0815305
0.44459	0.12058		0.518455	0.0799136
0.446311	0.120856		0.523015	0.0819471
0.441074	0.120506		0.519445	0.0804708
0.444505	0.121195		0.524946	0.0820789
0.438235	0.120275		0.519784	0.0806512
0.441754	0.121022		0.524368	0.0823427
0.437766	0.120219		0.518844	0.0801539
0.441493	0.12134		0.522904	0.0820678
0.438592	0.121187		0.518024	0.0798066
0.442361	0.121699		0.52499	0.081772
0.437778	0.121259		0.520123	0.080046
0.442775	0.121568		0.525239	0.0816056
0.436894	0.120692		0.520198	0.0793072
0.441154	0.121178		0.523155	0.0809138
0.437497	0.120799		0.518865	0.0792721
0.442258	0.120941		0.523229	0.080953
0.437835	0.12071		0.517612	0.0788486
0.443679	0.12113		0.521655	0.0807735
0.439026	0.121191		0.515639	0.0786049
0.4447	0.121499		0.520497	0.080609
0.44053	0.120716		0.515497	0.0784818
0.446286	0.120818		0.520746	0.0801304
0.442379	0.120303		0.515487	0.0783238
0.44582	0.12021		0.519372	0.0806866
0.442304	0.119944		0.515154	0.0789269
0.446876	0.120138		0.519045	0.0801859
0.443625	0.119651		0.513405	0.0784843
0.449064	0.120689		0.51748	0.0802768
0.444574	0.120355		0.512273	0.0784382
0.449618	0.12082		0.516798	0.0806834
0.444999	0.120396		0.511482	0.0790961
0.447302	0.121056		0.515455	0.0810865
0.443139	0.120756		0.508538	0.0792359
0.445857	0.121019		0.512984	0.0812492
0.441355	0.120979		0.507453	0.0791303
0.445807	0.121892		0.511739	0.0814072
0.441507	0.121304		0.507743	0.0794731
0.447303	0.121694		0.511453	0.0813274
0.442227	0.121503		0.507159	0.0790762
0.445434	0.121812		0.511686	0.0810466
0.440704	0.121166		0.507265	0.0791657
0.445233	0.121886		0.51216	0.0812211
0.440423	0.121973		0.506174	0.0784964
0.444928	0.122372		0.510828	0.0799644
0.43961	0.122271		0.507206	0.0784064
0.443784	0.122844		0.510508	0.0804713
0.438129	0.122847		0.506861	0.0783856
0.44185	0.123228		0.510992	0.0800627
0.438755	0.122646		0.508099	0.0783792
0.441233	0.122949		0.512178	0.0801117
0.43526	0.122696		0.50799	0.0778682
0.438449	0.122483		0.510583	0.0797431
0.43152	0.122608		0.505852	0.0777164
0.437638	0.122538		0.510369	0.0799354
0.433786	0.122297		0.506281	0.0778273
0.437829	0.122489		0.511095	0.0797859
0.433532	0.122268		0.506161	0.0776885
0.436913	0.122637		0.510622	0.0795591
0.432456	0.122256		0.506463	0.0771757
0.434175	0.122406		0.510782	0.0792833
0.429504	0.122281		0.506677	0.0771125
0.432204	0.122602		0.511444	0.0788388
0.42869	0.122712		0.506664	0.0768976
0.431983	0.122761		0.510103	0.0785823
0.426246	0.122224		0.506006	0.0772888
0.43043	0.122008		0.51182	0.079778
0.42542	0.122115		0.50656	0.0779923
0.43045	0.122436		0.509805	0.0807875
0.427232	0.122129		0.50558	0.0786161
0.431756	0.122467		0.508135	0.0799422
0.42885	0.122146		0.503823	0.0780345
0.431805	0.12246		0.506545	0.079916
0.42939	0.122038		0.501845	0.0778438
0.432372	0.122401		0.504761	0.0796171
0.429477	0.12192		0.503413	0.0781006
0.434138	0.122131		0.5074	0.0800429
0.429353	0.122123		0.503367	0.0776564
0.433782	0.122314		0.508619	0.0800782
0.429984	0.121586		0.503495	0.0782047
0.433428	0.121792		0.508083	0.0801538
0.430243	0.121693		0.502979	0.0779629
0.432746	0.121874		0.506084	0.0804208
0.429822	0.121792		0.501379	0.0781652
0.432568	0.121999		0.504579	0.0802221
0.429179	0.121451		0.49818	0.0781913
0.433253	0.121287		0.502825	0.0801019
0.430444	0.121512		0.498582	0.078091
0.43496	0.121732		0.502005	0.0795876
0.431229	0.12194		0.497801	0.0774158
0.435313	0.122056		0.501246	0.0793526
0.429982	0.121509		0.499044	0.0770098
0.43282	0.122044		0.501827	0.0790031
0.429854	0.121745		0.498362	0.0777372
0.431501	0.122126		0.502891	0.0796285
0.426716	0.122072		0.498229	0.0774553
0.430929	0.122707		0.503312	0.0798206
0.428793	0.122217		0.500574	0.0777653
0.433737	0.123388		0.503014	0.0796197
0.429594	0.123038		0.499562	0.0774233
0.433018	0.123761		0.501666	0.0791162
0.429071	0.123243		0.497845	0.0771965
0.432537	0.123988		0.502286	0.0794332
0.429731	0.124004		0.498705	0.0774727
0.431251	0.124127		0.501339	0.0797283
0.429076	0.123522		0.497859	0.0775561
0.433024	0.12381		0.501054	0.0792483
0.429006	0.123377		0.498592	0.0776125
0.432872	0.123819		0.500575	0.0801992
0.429964	0.123295		0.497906	0.0785085
0.433534	0.123465		0.500158	0.0799121
0.429756	0.123587		0.496715	0.0778528
0.43317	0.123487		0.498223	0.0801657
0.430612	0.123369		0.495471	0.0779126
0.434799	0.123611		0.497944	0.0799374
0.430853	0.123061		0.496115	0.0779179
0.433394	0.1235		0.500854	0.0796517
0.432367	0.123083		0.496486	0.07767
0.435746	0.123557		0.499543	0.0794199
0.431546	0.123062		0.497279	0.0773861
0.433785	0.123543		0.499341	0.0791021
0.429921	0.123174		0.496419	0.0768557
0.433079	0.123391		0.497773	0.0789183
0.429845	0.122654		0.496048	0.0769241
0.432222	0.12326		0.498295	0.0791915
0.428645	0.123061		0.494453	0.0773269
0.432911	0.12351		0.496771	0.0790228
0.43093	0.123053		0.494573	0.0767404
0.433593	0.12361		0.497287	0.078707
0.429652	0.123419		0.494239	0.0771512
0.433183	0.124098		0.497767	0.0784921
0.430322	0.12367		0.496755	0.0763878
0.431416	0.124608		0.497938	0.0784312
0.428114	0.124048		0.496105	0.0772421
0.432506	0.123966		0.497923	0.0791445
0.428179	0.123412		0.49546	0.0766177
0.43064	0.123772		0.496429	0.0787298
0.426976	0.123787		0.494186	0.0763154
0.430003	0.124414		0.494557	0.0785064
0.427191	0.123605		0.490277	0.0761241
0.429238	0.124205		0.492914	0.078184
0.426562	0.123631		0.491847	0.076479
0.429081	0.124391		0.492602	0.0787267
0.426967	0.123752		0.490292	0.0768875
0.429255	0.123864		0.491594	0.0789795
0.426143	0.122958		0.490355	0.0769975
0.427308	0.123451		0.492011	0.0789106
0.424859	0.122834		0.490024	0.0766699
0.427655	0.12295		0.492831	0.0786365
0.424674	0.122479		0.490004	0.0767078
0.427339	0.123006		0.49095	0.0788434
0.425399	0.122201		0.488157	0.077138
0.428807	0.122866		0.489535	0.0790602
0.426497	0.122306		0.486112	0.0775911
0.42977	0.123213		0.488302	0.0793824
0.425748	0.122569		0.4863	0.0772222
0.429824	0.123542		0.489125	0.0792819
0.425706	0.123551		0.487321	0.0768822
0.428165	0.124512		0.489578	0.0794244
0.427493	0.124038		0.487586	0.077265
0.430327	0.124008		0.488667	0.0796932
0.428751	0.123116		0.488277	0.0776213
0.429495	0.123868		0.48968	0.0802164
0.42765	0.123273		0.488021	0.0776964
0.430655	0.123827		0.488489	0.0801149
0.426466	0.122851		0.487028	0.0776904
0.429129	0.123382		0.488628	0.0798332
0.425468	0.123061		0.485976	0.0775187
0.428491	0.124248		0.487679	0.0798515
0.42678	0.123603		0.484441	0.0775469
0.429057	0.123887		0.485916	0.0796869
0.426505	0.123642		0.482653	0.0767625
0.428072	0.124092		0.483406	0.0786856
0.426302	0.123898		0.482475	0.0762592
0.428073	0.124638		0.483807	0.0784606
0.425748	0.123804		0.482768	0.0764883
0.428328	0.124334		0.484221	0.0782105
0.422637	0.123805		0.481617	0.0762339
0.427801	0.124569		0.481418	0.0779695
0.423468	0.124072		0.47887	0.0760341
0.425659	0.124751		0.479585	0.0782478
0.42158	0.123922		0.478394	0.0762346
0.421806	0.12423		0.48072	0.0781907
0.418626	0.124116		0.479988	0.076082
0.420798	0.124886		0.480465	0.0777632
0.41828	0.124213		0.479914	0.0756619
0.420332	0.125237		0.480571	0.0777706
0.417018	0.124802		0.480273	0.0753454
0.419653	0.125602		0.482068	0.0772917
0.416964	0.125404		0.480154	0.075019
0.42093	0.125713		0.481647	0.0773621
0.418508	0.124619		0.480874	0.0752964
0.420249	0.125482		0.483228	0.0775526
0.419094	0.125035		0.482714	0.0755299
0.419247	0.125294		0.484577	0.0777597
0.417478	0.124937		0.483849	0.0761702
0.418738	0.125168		0.486159	0.0788825
0.416194	0.124582		0.486495	0.0767095
0.418831	0.125354		0.486477	0.0788935
0.415676	0.124627		0.486615	0.0768753
0.418149	0.124978		0.487706	0.0789486
0.413917	0.124311		0.487294	0.0769486
0.41769	0.124828		0.488337	0.0789095
0.417409	0.123837		0.488928	0.0773055
0.420843	0.124662		0.488315	0.0788769
0.420384	0.124117		0.488159	0.0769565
0.421667	0.124493		0.488864	0.079193
0.42019	0.124095		0.488226	0.0771684
0.422498	0.124369		0.487887	0.0789357
0.419264	0.123045		0.48693	0.0769661
0.422446	0.123647		0.488007	0.0794291
0.421772	0.123051		0.485819	0.077238
0.424009	0.123151		0.486218	0.0792632
0.42051	0.123049		0.485446	0.0770092
0.423282	0.123567		0.484916	0.07881
0.42105	0.122899		0.483499	0.0765981
0.422888	0.123619		0.48189	0.0787995
0.420956	0.12283		0.483428	0.0770624
0.422434	0.123439		0.484483	0.0786834
0.420234	0.123015		0.484146	0.076472
0.422248	0.123596		0.483967	0.07783
0.420085	0.122769		0.483987	0.0754124
0.423173	0.12322		0.483342	0.0771763
0.420216	0.122354		0.482971	0.0751951
0.423596	0.122835		0.483778	0.0769502
0.421628	0.122136		0.484066	0.0747541
0.421766	0.122851		0.483337	0.0763258
0.419333	0.122181		0.483555	0.0743094
0.420232	0.122497		0.483827	0.0761683
0.417745	0.121914		0.482799	0.0743199
0.419345	0.122796		0.482687	0.076252
0.416594	0.122638		0.483041	0.0748733
0.420727	0.123782		0.481339	0.076643
0.417064	0.123336		0.480747	0.0746708
0.416971	0.124056		0.481894	0.0767925
0.412487	0.123642		0.481621	0.0748062
0.41693	0.123616		0.480339	0.0768963
0.41517	0.12313		0.482593	0.0756392
0.416688	0.123752		0.48148	0.0774051
0.413873	0.122987		0.482014	0.0747471
0.415797	0.124384		0.478972	0.0762143
0.41409	0.123719		0.480234	0.0748121
0.417661	0.124335		0.478522	0.0766193
0.416281	0.123735		0.479664	0.075325
0.418274	0.124646		0.478319	0.0769839
0.415188	0.123888		0.479763	0.0757725
0.417841	0.124595		0.478012	0.0772441
0.416105	0.124064		0.478838	0.0758015
0.416768	0.124764		0.477389	0.0780531
0.415077	0.124561		0.480013	0.0770034
0.41817	0.124539		0.477921	0.0790908
0.417816	0.124162		0.478471	0.0774251
0.418033	0.124865		0.476811	0.0792834
0.415546	0.123944		0.477895	0.0774586
0.417457	0.12405		0.476394	0.0790486
0.415018	0.123509		0.478588	0.0773855
0.4181	0.123693		0.478137	0.0794311
0.416828	0.123168		0.478504	0.0771019
0.420424	0.123662		0.476421	0.0790644
0.416018	0.123262		0.478603	0.0773295
0.416355	0.123887		0.47455	0.0790113
0.414821	0.123462		0.475725	0.0773204
0.417133	0.124659		0.474991	0.0794586
0.416376	0.123806		0.4779	0.0778637
0.418594	0.124413		0.475978	0.0794823
0.415699	0.123409		0.476196	0.0775497
0.415849	0.123976		0.473351	0.0789872
0.414596	0.12326		0.474537	0.07781
0.417677	0.124416		0.473363	0.0791792
0.416269	0.123969		0.474789	0.0778157
0.419563	0.124352		0.471898	0.0790669
0.41891	0.12375		0.475223	0.0773246
0.42093	0.124		0.471146	0.0788441
0.418828	0.123747		0.473937	0.0768591
0.419856	0.124474		0.469445	0.078549
0.420073	0.12354		0.472647	0.0767697
0.421779	0.124553		0.469969	0.0782813
0.421174	0.124325		0.472278	0.0765305
0.423128	0.125096		0.469994	0.0782105
0.422136	0.124466		0.471416	0.0766451
0.424388	0.125422		0.468406	0.0783583
0.422422	0.125195		0.47095	0.0768604
0.425125	0.125932		0.469264	0.0780354
0.425826	0.12527		0.472399	0.0762048
0.426858	0.125629		0.470898	0.0778159
0.424676	0.124755		0.473886	0.0765735
0.426321	0.125648		0.470332	0.077767
0.424761	0.124544		0.470362	0.076511
0.42698	0.126234		0.468698	0.0781106
0.423627	0.125536		0.470357	0.0767726
0.425089	0.125993		0.467766	0.0784506
0.423959	0.125143		0.469071	0.0769259
0.42447	0.125759		0.467204	0.0785245
0.420454	0.125239		0.470742	0.0773674
0.419428	0.125742		0.466576	0.0788754
0.417536	0.125095		0.47031	0.0767143
0.419643	0.125968		0.466261	0.0782684
0.416735	0.125477		0.470882	0.0767758
0.417873	0.126405		0.46573	0.0780613
0.414911	0.125639		0.469474	0.0766558
0.415986	0.126798		0.464882	0.078042
0.413692	0.12583		0.468519	0.0765957
0.413662	0.126937		0.466005	0.0779777
0.412193	0.125962		0.467527	0.0763102
0.412883	0.126403		0.465731	0.07808
0.410392	0.125928		0.468247	0.0773631
0.410479	0.126725		0.46353	0.0792722
0.409446	0.1261		0.466565	0.0774516
0.411331	0.126606		0.461384	0.0791375
0.408884	0.125774		0.463882	0.0777036
0.409021	0.126806		0.461126	0.0786404
0.405775	0.125582		0.465349	0.077082
0.408236	0.126503		0.463263	0.0781506
0.406369	0.1264		0.466481	0.0761982
0.406585	0.127098		0.463713	0.0776587
0.404962	0.126209		0.465512	0.0758337
0.407864	0.126864		0.462518	0.0774128
0.405962	0.126112		0.465768	0.0761281
0.409032	0.126851		0.461658	0.0776503
0.405473	0.125999		0.4653	0.0763162
0.408038	0.126689		0.460898	0.0775279
0.407673	0.126509		0.464765	0.0762753
0.410166	0.127244		0.460366	0.0772955
0.409808	0.126035		0.464779	0.0762383
0.409228	0.126226		0.460079	0.0777486
0.407425	0.125074		0.462583	0.0764078
0.407286	0.126248		0.45872	0.078117
0.406126	0.125635		0.46202	0.07626
0.40823	0.126296		0.45779	0.078008
0.407003	0.125843		0.462825	0.0763704
0.407498	0.126668		0.457979	0.0780072
0.406703	0.126193		0.462216	0.0759962
0.408027	0.126946		0.457911	0.0777621
0.4064	0.125984		0.461287	0.0766691
0.408959	0.127081		0.455942	0.0780645
0.409815	0.126351		0.459593	0.0764833
0.410399	0.126704		0.456592	0.0782197
0.409821	0.125822		0.460359	0.07636
0.410699	0.126891		0.455891	0.0784227
0.408142	0.12657		0.459328	0.0767169
0.407868	0.12767		0.453767	0.077914
0.406667	0.127049		0.457676	0.0769642
0.408885	0.127975		0.45221	0.0786425
0.406345	0.127516		0.457512	0.0769972
0.404782	0.127819		0.45278	0.0786908
0.403537	0.12652		0.456746	0.077054
0.403385	0.127267		0.453197	0.0790081
0.402997	0.126577		0.457881	0.0770654
0.4031	0.127224		0.454349	0.0783574
0.403786	0.125902		0.459639	0.0760863
0.404709	0.126321		0.454147	0.0772851
0.403302	0.125294		0.4599	0.0752383
0.403383	0.126025		0.454784	0.0764938
0.401868	0.125169		0.459805	0.0747224
0.402378	0.125906		0.455632	0.0765649
0.401214	0.124747		0.461034	0.074938
0.401735	0.125471		0.455984	0.0763434
0.399595	0.12445		0.460494	0.0749254
0.399213	0.125364		0.455222	0.0769065
0.398182	0.12473		0.460659	0.0757411
0.398757	0.125774		0.454267	0.0776452
0.399047	0.125243		0.460426	0.0762485
0.399305	0.125917		0.454446	0.0777053
0.401269	0.125255		0.45912	0.0759667
0.399703	0.126073		0.454749	0.0775896
0.398181	0.125207		0.4597	0.0762661
0.398442	0.125628		0.454294	0.0777834
0.399853	0.124974		0.460445	0.0761319
0.399443	0.126481		0.455212	0.0779638
0.400341	0.125774		0.459827	0.0757383
0.400951	0.127153		0.454079	0.0764795
0.400135	0.127028		0.458454	0.0751991
0.399827	0.128199		0.453149	0.0769287
0.3991	0.128077		0.457906	0.0755708
0.398651	0.128949		0.452197	0.0773689
0.39837	0.128164		0.456142	0.0761666
0.399767	0.128877		0.450338	0.0778275
0.400582	0.128229		0.453471	0.0761547
0.401367	0.129117		0.448631	0.0772689
0.401589	0.128682		0.453153	0.0756441
0.402266	0.129484		0.447723	0.0765269
0.401301	0.128757		0.452816	0.0749946
0.402046	0.129441		0.445307	0.0759562
0.402117	0.128808		0.451573	0.0745207
0.401541	0.129473		0.445174	0.0758028
0.401304	0.128324		0.451447	0.0739719
0.401179	0.128774		0.446502	0.0754584
0.402591	0.127839		0.452141	0.0736835
0.402174	0.128671		0.447708	0.0751109
0.402932	0.128061		0.452819	0.0735222
0.40158	0.128893		0.446549	0.0750819
0.400552	0.127724		0.45136	0.0734643
0.400402	0.128726		0.445007	0.0756411
0.399773	0.127579		0.450359	0.0749136
0.400938	0.128115		0.443609	0.0759341
0.401346	0.127253		0.449471	0.0750091
0.402165	0.127929		0.442442	0.0760123
0.403047	0.12703		0.448316	0.0745672
0.402876	0.127753		0.443784	0.0757927
0.402505	0.126876		0.449894	0.0748148
0.401574	0.127743		0.443715	0.0756465
0.400991	0.127072		0.448797	0.0748481
0.401156	0.128087		0.44254	0.0761435
0.401977	0.127208		0.449639	0.0754726
0.402104	0.127825		0.442928	0.0769817
0.402104	0.127058		0.4495	0.0752863
0.401176	0.127755		0.442826	0.0764152
0.402456	0.126725		0.449288	0.074996
0.40235	0.127406		0.440915	0.0766649
0.402303	0.126244		0.446691	0.0749008
0.401567	0.127337		0.439085	0.076388
0.404009	0.126231		0.444605	0.0750616
0.403185	0.126739		0.438947	0.0763193
0.40528	0.125548		0.444694	0.0746771
0.406289	0.126289		0.43823	0.0752323
0.405834	0.125598		0.444711	0.0733979
0.405869	0.126567		0.439278	0.0746967
0.406992	0.125792		0.44431	0.0740399
0.40589	0.126468		0.436715	0.0748288
0.405401	0.12562		0.443067	0.0739459
0.405074	0.126627		0.435677	0.075166
0.405675	0.125627		0.440489	0.0738515
0.405757	0.12652		0.433024	0.0742169
0.406518	0.125248		0.4397	0.0737122
0.406417	0.126369		0.432707	0.0747341
0.407324	0.125576		0.439693	0.0732638
0.405977	0.126225		0.429909	0.0743576
0.405727	0.12507		0.439178	0.0732921
0.4035	0.126187		0.429653	0.0742056
0.404517	0.125664		0.436249	0.0730542
0.402511	0.126696		0.42937	0.0738592
0.402582	0.125892		0.436781	0.0726393
0.402222	0.127287		0.430283	0.0739669
0.402522	0.126426		0.437278	0.0728622
0.401253	0.127734		0.429773	0.0740539
0.401103	0.127265		0.435622	0.0732089
0.400256	0.128183		0.427716	0.0740794
0.399865	0.127526		0.434673	0.0737303
0.399926	0.127931		0.42692	0.0745648
0.399685	0.127541		0.433729	0.0730678
0.398509	0.128636		0.426032	0.0738258
0.399317	0.127732		0.432645	0.0726747
0.398976	0.128629		0.424924	0.0733972
0.399161	0.12738		0.433174	0.0727894
0.399173	0.128814		0.42488	0.0738654
0.398342	0.128116		0.432362	0.073197
0.397767	0.129282		0.425262	0.0742482
0.398597	0.128358		0.431918	0.0732229
0.397962	0.12944		0.423764	0.0741792
0.397834	0.128606		0.432686	0.0731771
0.3995	0.129866		0.422457	0.0738522
0.401146	0.128837		0.430367	0.0726601
0.400825	0.129638		0.422165	0.0738084
0.401434	0.128849		0.429169	0.0727552
0.401127	0.130061		0.420917	0.0742231
0.401789	0.12914		0.428672	0.0731068
0.401554	0.129758		0.418795	0.0742317
0.403254	0.128837		0.426899	0.0725478
0.401776	0.129756		0.419234	0.0739961
0.400933	0.128822		0.427608	0.0732832
0.400886	0.12957		0.419791	0.0743773
0.40014	0.128714		0.428116	0.0737275
0.399788	0.129366		0.417958	0.0751812
0.39869	0.12843		0.427528	0.0737429
0.398489	0.129483		0.421218	0.0754794
0.399048	0.128618		0.428632	0.0743532
0.398603	0.129624		0.420812	0.0753067
0.398089	0.128577		0.429098	0.0738276
0.396409	0.12979		0.42071	0.0755674
0.395298	0.129137		0.428518	0.0738004
0.393146	0.129946		0.420927	0.0749362
0.392575	0.128922		0.42979	0.0741734
0.391693	0.129821		0.421013	0.0752073
0.390482	0.128954		0.428982	0.0739646
0.388961	0.129579		0.420945	0.0757943
0.38868	0.128748		0.429793	0.074299
0.388441	0.129432		0.421723	0.075647
0.387933	0.12841		0.430873	0.0740286
0.387812	0.129384		0.421044	0.0753792
0.387387	0.128341		0.429174	0.0747598
0.38631	0.129319		0.419702	0.0755607
0.385444	0.128266		0.428807	0.0742476
0.38468	0.129316		0.41894	0.0752918
0.385261	0.128778		0.426732	0.0742833
0.385027	0.130208		0.417166	0.0759121
0.387381	0.12883		0.426531	0.0746165
0.388365	0.129678		0.417817	0.0761015
0.388967	0.128481		0.42491	0.0748196
0.388957	0.129248		0.416623	0.0758663
0.388414	0.128462		0.424224	0.0747379
0.387199	0.129465		0.415515	0.0759133
0.389257	0.12802		0.424264	0.0742721
0.388292	0.128905		0.416972	0.0754306
0.390726	0.128431		0.425309	0.0741359
0.389558	0.12926		0.41719	0.0747489
0.391289	0.128354		0.425919	0.0735581
0.390352	0.129362		0.417401	0.0749219
0.391724	0.128647		0.427839	0.0737157
0.390526	0.129663		0.417231	0.0754049
0.390391	0.128887		0.426243	0.0741159
0.389902	0.129677		0.415993	0.0760806
0.390259	0.12877		0.424048	0.0742077
0.389705	0.130118		0.415888	0.0757903
0.388567	0.128962		0.425226	0.0748834
0.390973	0.130026		0.414976	0.0756687
0.391067	0.12887		0.426231	0.0737858
0.391594	0.129511		0.416631	0.075153
0.391812	0.128238		0.426194	0.0729696
0.390181	0.129195		0.416729	0.0743385
0.390601	0.128305		0.424054	0.0725624
0.388709	0.129132		0.41557	0.0740242
0.389276	0.128558		0.4252	0.0724242
0.388422	0.129201		0.41576	0.0741984
0.389842	0.128325		0.425607	0.0729043
0.38814	0.12934		0.415614	0.0749497
0.392604	0.128541		0.424959	0.0739403
0.390337	0.128779		0.414555	0.0757705
0.391578	0.128242		0.424918	0.0743575
0.389904	0.129299		0.414828	0.0761229
0.390447	0.128337		0.425486	0.0739525
0.390343	0.129282		0.415617	0.0753945
0.391326	0.128452		0.427287	0.073478
0.389738	0.129512		0.417047	0.07493
0.38951	0.128702		0.426669	0.073247
0.389491	0.129646		0.41754	0.0750795
0.390949	0.12841		0.427533	0.0728486
0.390532	0.129809		0.41759	0.0744468
0.391444	0.129104		0.426585	0.073123
0.389683	0.130489		0.416388	0.0754639
0.390355	0.129348		0.426725	0.0738096
0.389255	0.130347		0.415961	0.0759184
0.389704	0.129936		0.42714	0.0744916
0.387412	0.13065		0.417771	0.0761233
0.390545	0.129775		0.426931	0.0743668
0.391052	0.130532		0.417691	0.0759988
0.391701	0.130233		0.428014	0.073735
0.390805	0.130983		0.41746	0.0750016
0.39213	0.130557		0.428255	0.0731388
0.38909	0.131535		0.415664	0.0745902
0.39128	0.130806		0.425783	0.0722649
0.38968	0.131117		0.413838	0.074058
0.391511	0.130028		0.424522	0.0725733
0.391407	0.130952		0.412697	0.0748143
0.391439	0.130363		0.421951	0.0731544
0.389829	0.131063		0.409266	0.075316
0.392296	0.130055		0.418706	0.0736167
0.391941	0.131074		0.408131	0.074941
0.391447	0.130088		0.419509	0.0733991
0.390564	0.131472		0.408402	0.0752808
0.393101	0.130467		0.418399	0.0734221
0.392901	0.131151		0.408376	0.0753232
0.394682	0.129927		0.417933	0.0729232
0.393346	0.131045		0.406296	0.0751527
0.39497	0.130818		0.417339	0.0727859
0.391717	0.131327		0.406896	0.0746795
0.395561	0.131257		0.417525	0.0734401
0.392329	0.131954		0.407576	0.0745997
0.39412	0.131121		0.417156	0.0733425
0.391993	0.131894		0.406865	0.074988
0.393433	0.131197		0.418415	0.0735569
0.390909	0.13133		0.40591	0.0754846
0.393912	0.130016		0.41849	0.0732087
0.391999	0.130847		0.407252	0.0760853
0.393574	0.130462		0.416726	0.0741615
0.390875	0.131601		0.405868	0.0761194
0.393524	0.130504		0.416939	0.0739194
0.392366	0.131052		0.406129	0.0764433
0.395073	0.130315		0.418484	0.0739911
0.392973	0.131334		0.407908	0.0754384
0.39385	0.130008		0.41821	0.0736221
0.391919	0.131082		0.407499	0.0760423
0.392596	0.129841		0.417278	0.0737172
0.390265	0.130412		0.406403	0.0755119
0.389928	0.129204		0.416989	0.0739364
0.387735	0.129962		0.405848	0.0761597
0.388501	0.129162		0.416926	0.0745709
0.38647	0.129409		0.402914	0.0766552
0.389252	0.128427		0.412949	0.0752534
0.386008	0.128716		0.402293	0.0768373
0.389154	0.127919		0.411506	0.075048
0.386084	0.129015		0.399275	0.0763652
0.387687	0.12769		0.407868	0.0747521
0.383817	0.12865		0.395648	0.0770455
0.385799	0.127946		0.406083	0.0741855
0.383106	0.129003		0.393613	0.0765467
0.386358	0.12836		0.40547	0.0739089
0.384153	0.128661		0.395195	0.0754472
0.38489	0.127566		0.405894	0.0736735
0.380562	0.128309		0.39395	0.0758662
0.382605	0.127369		0.404521	0.0736011
0.378607	0.128426		0.392597	0.076191
0.381565	0.127438		0.403188	0.0744749
0.379711	0.128797		0.391554	0.0758541
0.381498	0.127994		0.40268	0.0740477
0.381655	0.128737		0.393	0.0764959
0.383729	0.127789		0.403592	0.0748564
0.381514	0.128584		0.392771	0.076675
0.384097	0.127488		0.403276	0.0749006
0.381869	0.128238		0.391919	0.0760698
0.385782	0.127631		0.404573	0.0742476
0.384338	0.128983		0.394141	0.0755861
0.385136	0.128075		0.403539	0.0740874
0.381715	0.129958		0.392712	0.0765276
0.382348	0.129101		0.404499	0.0745288
0.382104	0.130404		0.39364	0.0763798
0.384331	0.12929		0.40582	0.0744453
0.382258	0.130534		0.393852	0.0768048
0.384583	0.129917		0.406298	0.0751994
0.381657	0.130935		0.393354	0.0768416
0.381583	0.130632		0.40474	0.0750766
0.380261	0.131578		0.393292	0.0766895
0.382564	0.131075		0.406145	0.0746611
0.380493	0.132417		0.393664	0.0768969
0.38189	0.131352		0.405115	0.0748223
0.377674	0.132633		0.393563	0.0765187
0.380767	0.131514		0.405289	0.0747759
0.37817	0.132328		0.394595	0.0762385
0.380099	0.131118		0.404961	0.0745568
0.376832	0.132061		0.392923	0.0762551
0.378657	0.131278		0.404271	0.0745276
0.375174	0.132516		0.393381	0.0762134
0.376492	0.131749		0.405525	0.0745109
0.372524	0.132496		0.39344	0.0762733
0.374354	0.131403		0.40457	0.0743859
0.373365	0.132593		0.393332	0.0760467
0.376228	0.130954		0.40568	0.0740142
0.374203	0.131908		0.393229	0.0762475
0.37584	0.13092		0.404745	0.0742469
0.371526	0.132138		0.393853	0.0768726
0.374421	0.130897		0.406406	0.0744808
0.37151	0.131725		0.393761	0.0765704
0.373221	0.130142		0.404849	0.074522
0.372855	0.130831		0.39119	0.0762956
0.374169	0.130057		0.403722	0.0741918
0.372777	0.131037		0.391558	0.0757512
0.374894	0.129882		0.403153	0.073482
0.373262	0.130703		0.391755	0.0751832
0.376763	0.129335		0.404452	0.0734599
0.373385	0.130333		0.391046	0.0754903
0.376612	0.129038		0.402525	0.0737932
0.372906	0.130576		0.390947	0.0754837
0.376179	0.129417		0.401174	0.0734528
0.372861	0.130991		0.388852	0.075505
0.37645	0.129891		0.399665	0.0735805
0.373758	0.130823		0.388245	0.0756384
0.376554	0.130011		0.399286	0.0735702
0.372566	0.130937		0.387909	0.0754114
0.373499	0.130123		0.401021	0.073199
0.371387	0.131217		0.387874	0.0746705
0.374374	0.129919		0.401289	0.0724829
0.372184	0.131041		0.389541	0.0743745
0.376766	0.129798		0.400993	0.0721756
0.372703	0.131333		0.389637	0.0748456
0.37604	0.130356		0.401601	0.0726645
0.373755	0.131872		0.389231	0.0752817
0.375995	0.131176		0.402251	0.072731
0.372702	0.131927		0.388988	0.0753997
0.376336	0.13096		0.4004	0.0738824
0.373935	0.131558		0.387823	0.0756323
0.37692	0.130639		0.39974	0.0737178
0.374294	0.131766		0.387041	0.075955
0.376804	0.130176		0.39973	0.0732016
0.373113	0.131254		0.386196	0.0753626
0.376846	0.130344		0.397886	0.0729042
0.371979	0.131433		0.385762	0.0750377
0.3759	0.130389		0.398703	0.0723766
0.372568	0.131924		0.385209	0.0738416
0.376723	0.131294		0.397683	0.071913
0.373588	0.132204		0.384572	0.0740971
0.377069	0.131619		0.395283	0.070991
0.374856	0.132424		0.382653	0.0743829
0.37696	0.131193		0.394205	0.0721857
0.374053	0.132537		0.380443	0.0747373
0.375745	0.131248		0.390891	0.0719866
0.37121	0.132192		0.378527	0.0742964
0.374737	0.131186		0.390014	0.0710724
0.372687	0.131919		0.377687	0.0736084
0.374087	0.130664		0.390884	0.0704749
0.37198	0.1314		0.378562	0.073816
0.376119	0.13045		0.391251	0.0710331
0.371542	0.131743		0.377937	0.073712
0.373681	0.13122		0.390842	0.0713039
0.370584	0.132401		0.376812	0.0738215
0.373965	0.131388		0.389738	0.0715493
0.371165	0.132741		0.374419	0.0746576
0.373736	0.132157		0.38834	0.0722059
0.370629	0.13294		0.375392	0.0749122
0.373611	0.132679		0.389603	0.0727245
0.371952	0.133495		0.377354	0.0753664
0.376285	0.132207		0.38953	0.0734536
0.372625	0.132798		0.376548	0.076404
0.376234	0.131823		0.389385	0.0732731
0.371228	0.132501		0.378274	0.0764679
0.373882	0.131508		0.39177	0.0731562
0.368607	0.132896		0.379693	0.0759708
0.374001	0.131755		0.392689	0.0732827
0.369595	0.132991		0.381172	0.075695
0.37429	0.131521		0.393981	0.0732763
0.370533	0.132104		0.380782	0.0759608
0.373126	0.131473		0.395127	0.0733788
0.368783	0.132365		0.381654	0.0761415
0.371508	0.131947		0.394206	0.0733877
0.367513	0.13288		0.380747	0.0761612
0.372575	0.131193		0.396463	0.0735524
0.370214	0.131864		0.382305	0.0762438
0.374043	0.130693		0.396457	0.0733065
0.370078	0.131881		0.382886	0.0761816
0.374318	0.130901		0.398222	0.0730537
0.371597	0.131642		0.383412	0.0758752
0.376182	0.130843		0.397027	0.0731102
0.374599	0.131279		0.382488	0.075925
0.376733	0.130583		0.395864	0.07314
0.371002	0.131384		0.384841	0.0758937
0.374267	0.13058		0.397703	0.0732492
0.369424	0.131416		0.385097	0.0762329
0.374928	0.130356		0.396038	0.0737525
0.37034	0.131223		0.383084	0.0768021
0.374052	0.130225		0.395963	0.0746278
0.36849	0.131312		0.382586	0.0776772
0.372141	0.130388		0.396143	0.0754626
0.367793	0.131945		0.382285	0.0787653
0.371882	0.131333		0.395043	0.0763323
0.367259	0.132153		0.380994	0.0786356
0.371161	0.131685		0.393933	0.0760163
0.367212	0.132438		0.38269	0.0785119
0.370631	0.132156		0.395739	0.0753861
0.365225	0.133781		0.382799	0.0777157
0.367432	0.132906		0.396545	0.0752226
0.362967	0.133898		0.382559	0.0779343
0.364655	0.132906		0.397294	0.0747668
0.360603	0.134586		0.3833	0.0782062
0.36469	0.133538		0.397946	0.0746477
0.359533	0.134648		0.385142	0.0778638
0.362085	0.133681		0.399149	0.0746729
0.359998	0.134623		0.385116	0.0777325
0.364514	0.133451		0.398561	0.0746571
0.360838	0.13438		0.386707	0.0771126
0.363743	0.133467		0.400371	0.0747519
0.359142	0.134579		0.387924	0.0773228
0.364834	0.133313		0.399809	0.0746107
0.3608	0.133951		0.387304	0.0760899
0.364788	0.132767		0.400554	0.0734132
0.361325	0.133596		0.386873	0.0757634
0.363979	0.132604		0.400838	0.0730031
0.358853	0.133543		0.386914	0.0747012
0.362915	0.132459		0.39947	0.0724487
0.360129	0.133206		0.385506	0.0746053
0.363588	0.132137		0.397329	0.0724389
0.360162	0.132856		0.38368	0.074989
0.364562	0.13152		0.394964	0.0720528
0.360012	0.132556		0.382732	0.0750286
0.362781	0.131661		0.396984	0.0727961
0.359318	0.132338		0.382662	0.0760074
0.362274	0.130752		0.394668	0.0730891
0.357024	0.13175		0.38117	0.076606
0.360408	0.130499		0.394601	0.0733985
0.355288	0.131388		0.380643	0.0761292
0.357127	0.130242		0.393857	0.0735634
0.3526	0.131464		0.380999	0.0768981
0.357298	0.130637		0.394039	0.0741372
0.355655	0.131814		0.379187	0.0774501
0.359615	0.130752		0.392533	0.0738114
0.355467	0.131853		0.378794	0.0767844
0.359988	0.131275		0.392339	0.0743225
0.35687	0.132186		0.379564	0.0780184
0.363499	0.131161		0.391987	0.0740065
0.359473	0.131702		0.377914	0.0770487
0.365619	0.131214		0.393125	0.074072
0.362177	0.131706		0.379726	0.0767322
0.365898	0.130434		0.394077	0.0744119
0.362168	0.131302		0.381294	0.0770788
0.367799	0.13007		0.395801	0.0743883
0.363736	0.130911		0.382456	0.0771063
0.370135	0.129916		0.395179	0.074024
0.367067	0.130556		0.380002	0.0774121
0.372425	0.129749		0.392347	0.0742174
0.367669	0.130535		0.379399	0.0770904
0.373159	0.130078		0.392302	0.0737368
0.367679	0.131099		0.378296	0.0770319
0.372462	0.129946		0.392322	0.0744887
0.367945	0.13067		0.378999	0.077599
0.372296	0.129815		0.391028	0.0739191
0.36821	0.130682		0.376213	0.0767589
0.37021	0.129647		0.390202	0.0734124
0.366845	0.130578		0.375007	0.0768244
0.369993	0.12962		0.389796	0.0736992
0.364572	0.130296		0.375123	0.0767943
0.368688	0.129222		0.38778	0.073693
0.362694	0.130618		0.373685	0.0770796
0.366137	0.129628		0.388021	0.0736168
0.360005	0.130454		0.371276	0.0777388
0.363416	0.129657		0.384385	0.0749259
0.357469	0.130623		0.3697	0.0777435
0.359855	0.129227		0.380806	0.074756
0.354614	0.130062		0.367056	0.0780709
0.357151	0.129374		0.380139	0.075496
0.350126	0.130499		0.367398	0.0793067
0.354595	0.129695		0.380473	0.0748319
0.346881	0.130683		0.366112	0.0776518
0.352044	0.129859		0.380168	0.0742897
0.347652	0.130338		0.366594	0.078002
0.351905	0.129355		0.379906	0.074965
0.347228	0.130598		0.365246	0.07824
0.35117	0.130052		0.378775	0.0742786
0.347203	0.130597		0.365013	0.078537
0.350755	0.129675		0.379141	0.0754862
0.347355	0.130138		0.364156	0.0787265
0.351386	0.128977		0.379016	0.0749751
0.346446	0.130016		0.363275	0.0792161
0.352408	0.129438		0.376598	0.0747368
0.346567	0.130941		0.362997	0.0785424
0.350845	0.129735		0.377377	0.0748609
0.346036	0.130609		0.361898	0.079268
0.350327	0.1295		0.377347	0.0744984
0.345029	0.130419		0.362412	0.0780944
0.349672	0.130158		0.377298	0.074215
0.345527	0.131372		0.363564	0.0779751
0.349354	0.130536		0.376549	0.0747322
0.345448	0.131215		0.361828	0.0782921
0.351707	0.130066		0.375567	0.0746506
0.348177	0.130956		0.361514	0.078995
0.353701	0.130044		0.376388	0.0748127
0.348221	0.131308		0.36082	0.0786424
0.351751	0.130198		0.374304	0.0745932
0.346431	0.131448		0.361053	0.0785296
0.351891	0.130454		0.374448	0.0734445
0.346864	0.131401		0.360616	0.0777118
0.351057	0.130816		0.375422	0.0735323
0.345445	0.132159		0.360286	0.0773864
0.349715	0.13165		0.375603	0.0736844
0.343554	0.133121		0.359268	0.07761
0.348537	0.132001		0.374923	0.0729553
0.343359	0.132973		0.360529	0.0778113
0.346525	0.13178		0.373126	0.0737954
0.34069	0.133453		0.359269	0.0780448
0.34592	0.13265		0.374326	0.0730327
0.342221	0.133683		0.359196	0.0776056
0.347215	0.132641		0.374155	0.0739285
0.343421	0.133544		0.359659	0.0778956
0.347369	0.132665		0.372619	0.073588
0.342386	0.133819		0.358008	0.0770644
0.346191	0.132704		0.371513	0.0730821
0.340872	0.13383		0.357966	0.0767119
0.344277	0.132763		0.371482	0.0726854
0.338884	0.133991		0.355452	0.0766339
0.344058	0.132634		0.369407	0.0729591
0.337667	0.134437		0.355477	0.0765259
0.342102	0.133296		0.369726	0.0723363
0.33607	0.134381		0.355058	0.0770646
0.340366	0.132944		0.36789	0.0723187
0.335995	0.134378		0.354094	0.076563
0.340823	0.133265		0.369009	0.0718933
0.334665	0.133881		0.353343	0.0763111
0.340143	0.132816		0.368366	0.0724656
0.334945	0.133752		0.354793	0.076678
0.339696	0.132908		0.367864	0.0720018
0.33548	0.133773		0.354221	0.0755929
0.342327	0.132098		0.366433	0.0712128
0.33638	0.133088		0.353311	0.0753988
0.341689	0.132148		0.367121	0.0716136
0.338233	0.133177		0.354066	0.0751005
0.344389	0.132235		0.367786	0.0710924
0.340269	0.133074		0.355792	0.0748448
0.344659	0.132709		0.371457	0.0701506
0.340468	0.13374		0.35822	0.0739367
0.346029	0.132503		0.372609	0.0698291
0.339941	0.133743		0.360005	0.0740797
0.345663	0.132864		0.374514	0.070134
0.34003	0.134333		0.361984	0.0731828
0.3454	0.132934		0.375045	0.0698398
0.340078	0.134113		0.360382	0.0733831
0.346213	0.133183		0.375198	0.0689975
0.341195	0.134504		0.36227	0.0731312
0.346977	0.133496		0.375234	0.0693875
0.341478	0.13412		0.360917	0.0732142
0.346021	0.133445		0.374792	0.0686291
0.340097	0.134367		0.360805	0.0727136
0.344803	0.133071		0.374144	0.0695296
0.339368	0.133562		0.36067	0.0731353
0.34459	0.132478		0.37458	0.0690565
0.338615	0.133771		0.362508	0.0730415
0.344331	0.132806		0.37528	0.0688263
0.337516	0.133388		0.362692	0.0724364
0.340669	0.133004		0.376218	0.0693326
0.333771	0.133701		0.363491	0.0723578
0.338691	0.132687		0.375001	0.0686473
0.333908	0.13318		0.361816	0.0733827
0.339369	0.132385		0.37661	0.0690438
0.333485	0.133662		0.362888	0.0725295
0.339829	0.132363		0.375932	0.0674764
0.332193	0.133559		0.362216	0.0719919
0.339159	0.132028		0.376907	0.0677258
0.335017	0.133073		0.363798	0.0712648
0.340116	0.132023		0.37767	0.0671435
0.334133	0.133312		0.363905	0.0709789
0.339588	0.132051		0.377803	0.0672184
0.334624	0.132804		0.363931	0.0707745
0.339711	0.13177		0.37746	0.0669228
0.336195	0.132252		0.365459	0.0706744
0.341672	0.131554		0.379961	0.0658618
0.337712	0.132667		0.366832	0.0692097
0.343553	0.131982		0.380665	0.0656234
0.337836	0.133361		0.36731	0.0698976
0.342597	0.132324		0.380662	0.0662049
0.336986	0.133569		0.365994	0.0705497
0.342402	0.132596		0.378563	0.0663366
0.337689	0.133602		0.365298	0.0699987
0.343153	0.132771		0.377472	0.0663639
0.33817	0.133495		0.365129	0.0703974
0.344464	0.132743		0.375859	0.0672304
0.337084	0.133769		0.360801	0.0715667
0.343178	0.132735		0.374417	0.0682104
0.337114	0.134029		0.359552	0.0731649
0.344489	0.132905		0.373624	0.0688501
0.338315	0.134116		0.358722	0.0735035
0.342824	0.133348		0.372501	0.0696081
0.337675	0.134255		0.35881	0.0743659
0.343886	0.133042		0.372283	0.0704702
0.337969	0.13412		0.359413	0.0743753
0.342989	0.133337		0.373895	0.0701637
0.338065	0.134639		0.35985	0.074689
0.342214	0.133827		0.372052	0.0700667
0.33789	0.134415		0.356591	0.075492
0.34168	0.133502		0.370005	0.0706634
0.334638	0.134956		0.354348	0.0754761
0.3407	0.133544		0.368309	0.0697708
0.335759	0.134072		0.354475	0.0750116
0.341787	0.133126		0.369898	0.0701327
0.336665	0.134411		0.356116	0.0747851
0.34159	0.133133		0.370386	0.0702926
0.334714	0.134325		0.356578	0.0752987
0.339788	0.134001		0.371018	0.0705495
0.333044	0.134988		0.358127	0.0741366
0.340587	0.133866		0.372127	0.0700783
0.332862	0.135285		0.359498	0.0743103
0.339083	0.13426		0.37454	0.0701298
0.332895	0.135137		0.360921	0.073949
0.339427	0.133709		0.375025	0.0699734
0.333689	0.134905		0.362399	0.0740173
0.339891	0.134062		0.375195	0.0696688
0.332888	0.134661		0.360791	0.0733934
0.338329	0.13368		0.373939	0.0692088
0.331623	0.134946		0.35952	0.0730408
0.336777	0.133832		0.374043	0.0684799
0.331264	0.135047		0.360558	0.0731931
0.335471	0.134707		0.373299	0.0684724
0.328779	0.136025		0.359475	0.0729698
0.336541	0.134392		0.374298	0.0686245
0.330525	0.135637		0.359978	0.0740077
0.336337	0.135205		0.374423	0.0694436
0.329447	0.136361		0.360141	0.0735053
0.333656	0.135474		0.374889	0.0688738
0.328619	0.136434		0.361548	0.0736977
0.334706	0.135231		0.37488	0.069429
0.328122	0.135317		0.360957	0.0738516
0.334995	0.134122		0.373989	0.0689091
0.328466	0.135429		0.361714	0.0734838
0.333964	0.133978		0.374219	0.0689487
0.329288	0.134675		0.359964	0.0734758
0.335098	0.133738		0.373097	0.0690362
0.328032	0.135237		0.359556	0.0739195
0.331716	0.1338		0.37374	0.0693452
0.325026	0.135057		0.3603	0.0735425
0.331666	0.1341		0.374621	0.0688505
0.326009	0.135355		0.361507	0.0742508
0.332479	0.133879		0.375749	0.0697903
0.324853	0.135369		0.362455	0.0749065
0.329032	0.134397		0.376978	0.070388
0.324687	0.134875		0.365831	0.0744879
0.329435	0.133165		0.37979	0.0702836
0.322915	0.134386		0.367148	0.0743638
0.32804	0.133516		0.381731	0.0697103
0.322585	0.134245		0.367289	0.0740549
0.329757	0.132785		0.380653	0.0706274
0.323936	0.133309		0.366152	0.0754065
0.328541	0.132206		0.37879	0.0702504
0.32161	0.133374		0.366879	0.0749713
0.32628	0.132698		0.379774	0.0702979
0.321012	0.133522		0.368107	0.0752665
0.324661	0.132555		0.381143	0.0706033
0.319619	0.133722		0.367884	0.0749406
0.322636	0.133028		0.381794	0.0700275
0.315483	0.133963		0.368592	0.0741415
0.322212	0.132762		0.382071	0.069292
0.31524	0.133819		0.367095	0.0734838
0.322528	0.132805		0.380474	0.0699743
0.3139	0.133965		0.366298	0.0745211
0.32122	0.132873		0.379706	0.0697595
0.313086	0.133859		0.365084	0.0743953
0.320224	0.132756		0.377449	0.0696424
0.314205	0.133451		0.363226	0.0734302
0.319841	0.132644		0.374956	0.0700329
0.314898	0.134001		0.361479	0.0743011
0.319127	0.132663		0.374393	0.0699347
0.313123	0.133762		0.361536	0.0742665
0.317764	0.132703		0.37422	0.0694655
0.312187	0.133833		0.361217	0.0736683
0.318447	0.132936		0.372226	0.0692688
0.312728	0.134405		0.36083	0.0738836
0.320398	0.133317		0.372595	0.0689068
0.315818	0.134349		0.359375	0.0728005
0.319684	0.133676		0.372039	0.0686017
0.316253	0.134909		0.357947	0.0728919
0.321664	0.133869		0.371742	0.0682399
0.316819	0.134813		0.357251	0.0734523
0.323743	0.133455		0.370132	0.0688042
0.316299	0.134747		0.356248	0.0736098
0.323541	0.133668		0.370069	0.0698674
0.31661	0.134734		0.35585	0.0739361
0.324422	0.133823		0.368511	0.0688935
0.317819	0.134777		0.354424	0.0740377
0.324961	0.134006		0.369564	0.0692796
0.318472	0.135103		0.357877	0.0741153
0.32468	0.13432		0.371133	0.0698393
0.318137	0.135073		0.357097	0.0741784
0.324237	0.133939		0.370138	0.0692537
0.318617	0.135241		0.355893	0.0740651
0.325133	0.133662		0.368721	0.0696036
0.319789	0.134648		0.354986	0.0749839
0.325323	0.133997		0.368763	0.0702797
0.318473	0.134986		0.356017	0.0743954
0.325246	0.133854		0.36856	0.0696356
0.318141	0.134551		0.356312	0.0742591
0.323176	0.133704		0.368638	0.0700168
0.317492	0.134646		0.353558	0.0747296
0.322293	0.133383		0.3668	0.0693313
0.316194	0.134572		0.35268	0.0745981
0.322128	0.133809		0.367151	0.0695582
0.314503	0.135361		0.355273	0.0737723
0.322008	0.134017		0.369424	0.0700621
0.314186	0.135023		0.355604	0.0734064
0.321069	0.134073		0.368642	0.0688824
0.313598	0.134811		0.356608	0.0732719
0.32021	0.133933		0.370345	0.0688853
0.313576	0.134867		0.357818	0.0733362
0.319609	0.133871		0.369502	0.0688899
0.313464	0.134817		0.356135	0.0730505
0.318081	0.134262		0.369526	0.068302
0.311285	0.135375		0.355649	0.0732201
0.317033	0.134453		0.3692	0.0683878
0.310923	0.135923		0.355725	0.072903
0.316288	0.13469		0.370476	0.0678432
0.30858	0.136329		0.357688	0.0718765
0.313472	0.134878		0.371721	0.0673225
0.306888	0.135885		0.35871	0.0718346
0.311714	0.135185		0.371462	0.0676948
0.305461	0.136375		0.35889	0.0718388
0.310657	0.135284		0.372803	0.0675341
0.303514	0.13674		0.359861	0.0720071
0.308395	0.135563		0.372198	0.068135
0.301822	0.136959		0.359331	0.0721202
0.308938	0.135744		0.371604	0.0683161
0.303612	0.136929		0.359766	0.0723216
0.309555	0.135835		0.372654	0.0682637
0.30287	0.136927		0.360916	0.0723259
0.308492	0.135988		0.373425	0.0679763
0.302461	0.137343		0.360162	0.0720963
0.308791	0.135999		0.372017	0.0678625
0.302625	0.137152		0.360068	0.0716198
0.309724	0.136042		0.372877	0.0674884
0.304074	0.136984		0.360143	0.0711173
0.309746	0.136078		0.373826	0.0668799
0.303109	0.137312		0.36076	0.0706071
0.310056	0.135678		0.374591	0.0665476
0.302431	0.137338		0.362154	0.070186
0.31041	0.13542		0.373942	0.066441
0.303267	0.137084		0.360607	0.0704902
0.310575	0.135851		0.374879	0.0670428
0.304579	0.136723		0.361927	0.0704727
0.311586	0.13554		0.375971	0.0665184
0.306895	0.136491		0.362892	0.0700621
0.314927	0.134604		0.375485	0.0658888
0.307504	0.136144		0.363745	0.0688872
0.314231	0.13461		0.374568	0.0654693
0.307501	0.135668		0.363642	0.0691577
0.312583	0.134545		0.374929	0.0650586
0.307216	0.135133		0.362449	0.0681924
0.313604	0.133966		0.375459	0.0651722
0.306567	0.135016		0.360697	0.0686938
0.312135	0.133543		0.375583	0.0654624
0.304259	0.134906		0.361891	0.0683893
0.312026	0.133406		0.373926	0.0653637
0.304723	0.134448		0.362912	0.0687797
0.310283	0.133701		0.375695	0.0654135
0.304443	0.13497		0.36303	0.0686112
0.309991	0.133119		0.375081	0.0650532
0.301658	0.134974		0.362016	0.0683984
0.309221	0.133471		0.373837	0.06487
0.301721	0.134775		0.360358	0.0685011
0.310053	0.133381		0.373112	0.0650467
0.301296	0.134895		0.35897	0.0681311
0.308348	0.134065		0.371778	0.0647292
0.301493	0.134767		0.357648	0.0688426
0.307227	0.134116		0.370464	0.0646525
[truncated: 4,004 more rows]

## Sheet: Figure S4
A-pre PTP					A-post PTP
1.3758 0.9311 0.8425 0.9432 0.9074					1.2337 2.0892 1.9697 1.1693 1.7789 1.6493 1.6691 1.8050 1.4492 1.0066
1.1042 0.8897 0.7055 1.2984 1.0023					1.1618 1.5924 0.7858 0.5490 0.7955 0.4800 0.6565 1.3580 0.9637 0.8833
1.4155 0.8661 0.4446 0.9283 1.3455					1.1645 1.3307 0.7330 1.9481 1.6888 3.0362 2.5050 1.6158 2.6758 2.6693
0.7547 0.6708 1.3258 0.8572 1.3915					0.6794 0.9208 0.6679 0.8027 0.2209 0.4624 1.0952 0.3683 1.8540 1.5701
0.6964 1.0810 1.3714 1.4846 0.3667					0.7257 0.9496 0.6619 0.8769 0.7822 0.3122 0.7334 0.4652 0.7096 1.3528
1.1230 1.0554 1.0010 0.6457 1.1749					0.2555 0.7783 0.5806 0.2914 0.4040 0.4708 0.3380 0.6099 0.5256 0.5282
0.7333 1.2217 0.9985 1.0769 0.9695					0.7869 0.8213 1.0929 1.0994 2.5486 1.3619 1.2598 1.4138 0.6269 0.5289
B-pre PTP					B-post PTP
0.5708 1.2659 1.0195 1.0012 1.1426					0.988284	0.895806	1.9603	0.96841	1.36092	1.48547	1.50094	1.42752	1.40015	1.28391
0.6123 1.0115 1.2354 0.9616 1.1793					0.177297	0.530263	0.498839	0.194049	0.28526	0.291824	0.347087	0.231709	0.274518	0.275012
0.8520 1.1760 1.2499 0.8618 0.8603					0.721171	1.87055	1.3464	0.814296	1.73363	2.29925	1.0636	0.908132	1.87301	0.826049
1.0218 0.5824 1.3917 0.7353 1.2688					0.500803	1.76318	1.78645	1.27332	1.57556	1.68102	1.24366	1.48124	1.25016	1.36801
0.6817 1.0298 0.6945 1.1415 1.4525					0.621234	0.802236	0.586427	0.858012	0.843939	1.38495	0.504249	0.518068	0.890979	0.704027
0.6139 1.3161 1.4331 0.8445 0.7923					0.50209	0.753691	0.57724	1.71448	0.965953	0.774497	0.939313	1.71095	1.56965	0.883498
0.6473 0.5861 1.1698 1.4510 1.1459					0.431306	0.551169	0.612989	0.608986	0.497137	0.530442	0.628928	0.778939	0.944728	0.653038
0.6042 1.2928 1.2600 0.8352 1.0078					0.608036	0.87643	1.41065	0.968867	1.32272	1.97221	2.81556	1.40818	2.83769	2.56053
0.7902 1.1176 1.5861 0.4122 1.0939					0.937697	0.703012	0.726703	2.49692	1.32475	1.57166	1.36357	1.52418	2.07107	0.782057

## Sheet: Figure S5
wt			mAChR-A kk
no prepulse	prepulse		no prepulse	prepulse
11.6251	30.0049		5.1819	3.1372
10.6665	17.7955		7.0618	10.6384
9.2251	9.759		13.7085	9.0027
17.8578	14.4585		13.446	35.8154
3.7841	39.4872		6.6284	5.78
4.8325	24.6463		11.0962	7.2021
9.8477	37.7641		12.5732	7.1228
10.3674	27.6079		11.9751	15.8447
7.0545

[truncated: 1 more sheets: Figure S7]
